# Supplementary material for: Discovery of Putative Small Non-Coding RNAs from the Obligate Intracellular Bacterium Wolbachia pipientis
Source: PLoS One. 2015 Mar 4;10(3):e0118595. doi: 10.1371/journal.pone.0118595 (PMC4349823; doi:10.1371/journal.pone.0118595)
Supplement: S1 Data — Reads mapping to CDS and intergenic regions are indicated for all 5 RNA-Seq experiments. (XLS) [file pone.0118595.s001.xls]

## Sheet: Cells purification+depletion
RNA-Seq reads mapping to wMel features
Feature	Read count	RPKM	Length	Gene name	Product
interG:IG-1	196	96.93	152		IG-origin-WD001
WD0001	635	34.5142	1383	dnaA	chromosomal replication initiation protein
interG:IG-2	5	13.9204	27		IG-WD0001-WD0002
interG:IG-3	75	29.6725	190		IG-WD0002-tRNA-Leu-1
tRNA:tRNA-Leu-1	130	111.047	88		tRNA-Leu
interG:IG-4	127	329.194	29		IG-tRNA-Leu-1-WD0003
WD0003	576	39.9797	1083	ribA	GTP cyclohydrolase II
interG:IG-5	241	251.611	72		IG-WD0003-WD0004
WD0004	584	64.4632	681		type IV secretion system protein VirB8
WD0005	719	67.9841	795		type IV secretion system protein VirB9
interG:IG-6	142	667.136	16		IG-WD0005-WD0006
WD0006	874	44.9684	1461		type IV secretion system protein VirB10
WD0007	212	16.0484	993		type IV secretion system protein VirB11
interG:IG-7	17	42.5965	30		IG-WD0007-WD0008
WD0008	306	11.8141	1947		type IV secretion system protein VirD4
interG:IG-8	486	301.923	121		IG-WD0008-WD0009
WD0009	10883	963.578	849		surface antigen Wsp paralog
interG:IG-9	670	307.098	164		IG-WD0009-WD0010
WD0010	216	19.3295	840		HemK family modification methylase
interG:IG-10	773	171.406	339		IG-WD0010-WD0012
WD0012	624	347.453	135		hypothetical protein
WD0013	656	365.272	135		hypothetical protein
interG:IG-11	4020	575.589	525		IG-WD0013-WD0014
WD0014	1913	383.468	375	rpsL	30S ribosomal protein S12
interG:IG-12	628	9441.38	5		IG-WD0014-WD0015
WD0015	1260	197.322	480	rpsG	30S ribosomal protein S7
interG:IG-13	334	1195.56	21		IG-WD0015-WD0016
WD0016	7531	272.691	2076	fusA	elongation factor G
interG:IG-14	3615	24703.7	11		IG-WD0016-WD0017
WD0017	16169	1036.17	1173	tuf	elongation factor Tu
interG:IG-15	572	3307.49	13		IG-WD0017-tRNA-Trp-1
tRNA:tRNA-Trp-1	549	565.321	73		tRNA-Trp
interG:IG-16	323	2428	10		IG-tRNA-Trp-1-WD0018
WD0018	547	195.801	210	secE	preprotein translocase subunit SecE
interG:IG-17	503	160.896	235		IG-WD0018-WD0019
WD0019	1383	175.906	591		transcription antitermination protein NusG, putative
interG:IG-18	546	20521.5	2		IG-WD0019-WD0020
WD0020	1289	219.715	441	rplK	50S ribosomal protein L11
interG:IG-19	391	7347.89	4		IG-WD0020-WD0021
WD0021	1468	168.731	654	rplA	50S ribosomal protein L1
interG:IG-20	490	3069.45	12		IG-WD0021-WD0022
WD0022	1934	280.114	519	rplJ	50S ribosomal protein L10
interG:IG-21	1148	3319.05	26		IG-WD0022-WD0023
WD0023	2505	468.411	402	rplL	50S ribosomal protein L7/L12
interG:IG-22	799	1035.53	58		IG-WD0023-WD0024
WD0024	36190	319.522	8514	rpoBC	DNA-directed RNA polymerase, beta/beta' subunits
interG:IG-23	364	4560.33	6		IG-WD0024-WD0025
WD0025	405	31.6136	963		NifR3 family protein
interG:IG-24	29	87.1975	25		IG-WD0025-WD0026
WD0026	70	11.0313	477		hypothetical protein
interG:IG-25	31	166.448	14		IG-WD0026-WD0027
WD0027	227	35.7728	477		hypothetical protein
interG:IG-26	311	78.4495	298		IG-WD0027-WD0028
WD0028	860	50.584	1278	serS	seryl-tRNA synthetase
interG:IG-27	196	433.334	34		IG-WD0028-WD0029
WD0029	1441	85.1575	1272	purD	phosphoribosylamine--glycine ligase
interG:IG-28	8898	1643.4	407		IG-WD0029-WD0031
WD0031	2093	1456.77	108		hypothetical protein
interG:IG-29	268	178.28	113		IG-WD0031-WD0032
WD0032	18	4.90241	276		hypothetical protein
interG:IG-30	216	44.1217	368		IG-WD0032-WD0033
WD0033	2296	136.651	1263		hypothetical protein
interG:IG-31	192	801.816	18		IG-WD0033-WD0034
WD0034	930	106.893	654		hypothetical protein
interG:IG-32	337	61.3374	413		IG-WD0034-WD0035
WD0035	51	4.42178	867		ankyrin repeat-containing protein
interG:IG-33	32	7.93877	303		IG-WD0035-WD0036
WD0036	257	20.8401	927	prsA	ribose-phosphate pyrophosphokinase
WD0037	103	21.8716	354		glutamyl-tRNA(Gln) amidotransferase, C subunit, putative
interG:IG-34	59	108.172	41		IG-WD0037-WD0038
WD0038	235	13.9865	1263	tolB	translocation protein TolB
interG:IG-35	65	977.213	5		IG-WD0038-WD0039
WD0039	2042	93.8823	1635		metallo-beta-lactamase family protein
interG:IG-36	35	12.5883	209		IG-WD0039-WD0040
WD0040	343	23.0415	1119	dnaJ	dnaJ protein
interG:IG-37	84	77.0036	82		IG-WD0040-tRNA-Arg-1
tRNA:tRNA-Arg-1	149	143.594	78		tRNA-Arg
interG:IG-38	15	17.8977	63		IG-tRNA-Arg-1-WD0041
WD0041	388	45.8586	636		hypothetical protein
interG:IG-39	783	112.111	525		IG-WD0041-WD0042
WD0042	209	38.2252	411		hypothetical protein
WD0043	257	28.1204	687		reverse transcriptase, interruption-C
WD0044	655	143.966	342		IS5 family transposase OrfB
interG:IG-40	721	492.707	110		IG-WD0044-WD0045
WD0045	4915	969.716	381		IS5 family transposase OrfA
interG:IG-41	466	1297.38	27		IG-WD0045-WD0046
interG:IG-42	10	1.5004	501		IG-WD0046-WD0047
WD0047	486	89.541	408		hypothetical protein
interG:IG-43	15	26.8465	42		IG-WD0048-WD0049
WD0049	25	7.83023	240		hypothetical protein
WD0050	58	16.8987	258		transposase, degenerate
WD0051	1130	248.369	342		hypothetical protein
interG:IG-44	1059	7236.84	11		IG-WD0051-WD0052
WD0052	4467	1695.89	198		hypothetical protein
interG:IG-45	43	48.2436	67		IG-WD0052-WD0053
WD0053	87	10.1866	642		dioxygenase, putative
interG:IG-46	569	445.54	96		IG-WD0053-WD0054
WD0054	2781	139.087	1503	pepA	leucyl aminopeptidase
interG:IG-47	2265	245.686	693		IG-WD0054-WD0056
WD0056	92	5.82126	1188		major facilitator family transporter
interG:IG-48	16	20.0454	60		IG-WD0056-WD0057
WD0057	63	15.4762	306		HU family DNA-binding protein
WD0058	71	16.3214	327		hypothetical protein
interG:IG-49	24	26.1462	69		IG-WD0058-WD0059
WD0059	151	19.8093	573	nlpD	M24/M37 family peptidase
interG:IG-50	39	244.303	12		IG-WD0059-WD0060
WD0060	438	13.0809	2517	leuS	leucyl-tRNA synthetase
interG:IG-51	38	22.3162	128		IG-WD0060-WD0061
WD0061	1009	119.256	636		hypothetical protein
interG:IG-52	231	46.9306	370		IG-WD0061-WD0062
WD0062	147	108.334	102		hypothetical protein
interG:IG-53	106	58.5886	136		IG-WD0063-WD0064
WD0064	756	80.2665	708	pdxJ	pyridoxal phosphate biosynthetic protein PdxJ
WD0065	1052	253.459	312		HU family DNA-binding protein
interG:IG-54	658	338.781	146		IG-WD0065-WD0066
WD0066	1593	262.601	456	rpsI	30S ribosomal protein S9
interG:IG-55	1003	7539.57	10		IG-WD0066-WD0067
WD0067	2059	337.202	459	rplM	50S ribosomal protein L13
interG:IG-56	70	40.79	129		IG-WD0067-WD0068
WD0068	1142	70.1343	1224		outer membrane protein TolC, putative
interG:IG-57	198	783.353	19		IG-WD0068-WD0069
WD0069	390	50.8965	576		hypothetical protein
interG:IG-58	68	67.2576	76		IG-WD0069-WD0070
WD0070	64	8.30897	579		ribosomal RNA large subunit methyltransferase J, putative
interG:IG-59	9259	1748.75	398		IG-WD0070-WD0072
WD0072	2118	1474.17	108		hypothetical protein
interG:IG-60	973	104.338	701		IG-WD0072-WD0073
WD0073	277	8.66507	2403		ankyrin repeat-containing protein
interG:IG-61	18	10.1734	133		IG-WD0073-WD0074
WD0074	47	10.8043	327		hypothetical protein
WD0075	33	26.6733	93		hypothetical protein
interG:IG-62	54	75.1702	54		IG-WD0075-WD0076
WD0076	147	22.8779	483		uncharacterized phage protein, putative
interG:IG-63	372	75.3728	371		IG-WD0076-WD0077
WD0077	15	2.74344	411		hypothetical protein
WD0078	21	4.04763	390		hypothetical protein
interG:IG-64	16	34.3635	35		IG-WD0078-WD0079
WD0079	94	8.65931	816		hypothetical protein
interG:IG-65	49	12.237	301		IG-WD0079-WD0080
WD0080	68	48.6817	105		hypothetical protein
interG:IG-66	155	116.514	100		IG-WD0080-WD0081
interG:IG-67	118	54.7536	162		IG-WD0081-WD0082
WD0082	244	16.2602	1128		hypothetical protein
interG:IG-68	68	47.7717	107		IG-WD0082-WD0083
WD0083	80	7.36963	816		hypothetical protein
interG:IG-69	2	1.5499	97		IG-WD0083-WD0084
WD0084	3	2.14772	105		hypothetical protein
interG:IG-70	3	7.27454	31		IG-WD0084-WD0085
WD0085	220	21.04	786	fabI	enoyl-(acyl-carrier-protein) reductase
interG:IG-71	51	239.605	16		IG-WD0085-WD0086
WD0086	399	19.9156	1506	secD	preprotein translocase subunit SecD
interG:IG-72	65	19.7816	247		IG-WD0086-WD0088
interG:IG-73	59	70.3975	63		IG-WD0088-WD0089
WD0089	886	44.849	1485	guaB	inosine-5'-monophosphate dehydrogenase
interG:IG-74	118	70.9607	125		IG-WD0089-WD0090
WD0090	93	8.11943	861	ksgA	dimethyladenosine transferase
interG:IG-75	9	22.5511	30		IG-WD0090-tRNA-Thr-1
tRNA:tRNA-Thr-1	130	133.865	73		tRNA-Thr
interG:IG-76	83	259.964	24		IG-tRNA-Thr-1-WD0091
WD0091	58	5.98062	729	tpiA	triosephosphate isomerase
interG:IG-77	9	9.14232	74		IG-WD0091-WD0092
WD0092	60	4.14161	1089	dprA	DNA processing chain A
interG:IG-78	12	14.7876	61		IG-WD0092-WD0093
WD0093	58	11.6263	375		ferredoxin, 4Fe-4S
interG:IG-79	108	24.6759	329		IG-WD0093-WD0094
WD0094	214	24.8247	648		hypothetical protein
interG:IG-80	78	68.9797	85		IG-WD0094-WD0095
WD0095	123	9.7531	948		D-alanine--D-alanine ligase
WD0096	100	9.90385	759		cell division protein FtsQ, putative
interG:IG-81	16119	729.482	1661		IG-WD0096-WD0098
WD0098	144	9.77824	1107		D-alanyl-D-alanine carboxypeptidase
interG:IG-82	20	15.1859	99		IG-WD0098-WD0099
WD0099	146	34.8408	315		multidrug resistance protein
interG:IG-83	67	314.775	16		IG-WD0099-WD0100
WD0100	74	16.1235	345	sugE	sugE protein
interG:IG-84	47	6.50645	543		IG-WD0100-WD0102
WD0102	16	4.22008	285		hypothetical protein
interG:IG-85	289	30.0473	723		IG-WD0102-WD0103
WD0103	1702	40.7322	3141	putA	bifunctional proline dehydrogenase/pyrroline-5-carboxylate dehydrogenase
interG:IG-86	77	43.1948	134		IG-WD0103-WD0105
WD0105	1086	31.568	2586	acnA	aconitate hydratase
interG:IG-87	67	359.743	14		IG-WD0105-WD0106
WD0106	262	39.0766	504	secB	preprotein translocase subunit SecB
interG:IG-88	134	61.4196	164		IG-WD0106-WD0107
WD0107	156	18.0131	651		hypothetical protein
interG:IG-89	23	101.701	17		IG-WD0107-WD0108
WD0108	64	6.9122	696	dnaQ	DNA polymerase III, epsilon subunit
interG:IG-90	37	63.2113	44		IG-WD0108-WD0109
WD0109	243	29.994	609		SCO1/SenC family protein
interG:IG-91	41	102.733	30		IG-WD0109-WD0110
WD0110	393	113.187	261		hypothetical protein
interG:IG-92	136	34.1911	299		IG-WD0110-WD0111
WD0111	156	95.3378	123		hypothetical protein
interG:IG-93	78	61.7187	95		IG-WD0111-WD0112
WD0112	2402	75.6109	2388	gyrB	DNA gyrase, B subunit
interG:IG-94	168	135.791	93		IG-WD0112-WD0113
WD0113	707	205.99	258		hypothetical protein
interG:IG-95	213	47.5111	337		IG-WD0113-WD0114
interG:IG-96	396	123.006	242		IG-WD0114-WD0115
WD0115	316	17.8734	1329		IS4 family transposase
interG:IG-97	42	31.2589	101		IG-WD0115-WD0116
WD0116	215	12.6164	1281	ispG	4-hydroxy-3-methylbut-2-en-1-yl diphosphate synthase
interG:IG-98	54	162.368	25		IG-WD0116-WD0117
WD0117	174	30.4886	429		hypothetical protein
interG:IG-99	94	83.1294	85		IG-WD0117-WD0118
WD0118	97	48.6101	150		hypothetical protein
interG:IG-100	673	240.903	210		IG-WD0118-WD0119
WD0119	5057	777.374	489		hypothetical protein
interG:IG-101	387	187.683	155		IG-WD0119-WD0120
WD0120	254	9.02754	2115		cell division protein FtsK, putative
WD0121	52	14.0102	279		YGGT family protein
interG:IG-102	82	36.0465	171		IG-WD0121-WD0122
WD0122	554	150.885	276		hypothetical protein
WD0123	869	279.158	234		hypothetical protein
interG:IG-103	24	25.4097	71		IG-WD0123-WD0124
WD0124	461	111.069	312		hypothetical protein
WD0125	520	167.045	234		hypothetical protein
interG:IG-104	30	26.2222	86		IG-WD0125-WD0126
WD0126	217	59.7507	273		hypothetical protein
WD0127	318	109.151	219		hypothetical protein
interG:IG-105	47	17.665	200		IG-WD0127-WD0128
WD0128	444	76.2	438		hypothetical protein
interG:IG-106	592	2225.04	20		IG-WD0128-WptmRNA1
misc_RNA:WptmRNA1	13133	3268.91	302		WptmRNA1
interG:IG-107	27	12.4515	163		IG-WptmRNA1-WD0129
WD0129	98	12.4648	591		membrane protein CvpA, putative
interG:IG-108	47	61.9825	57		IG-WD0129-WD0130
WD0130	173	21.783	597	ribE	riboflavin synthase subunit alpha
interG:IG-109	214	88.8753	181		IG-WD0130-WD0131
WD0131	110	4.77685	1731		hypothetical protein
interG:IG-110	16	8.23783	146		IG-WD0131-WD0132
WD0132	236	16.9925	1044	pheS	phenylalanyl-tRNA synthetase, alpha subunit
WD0133	129	7.49958	1293	glmU	UDP-N-acetylglucosamine pyrophosphorylase
interG:IG-111	10202	751.85	1020		IG-WD0133-WD0134
WD0134	651	161.504	303	rplU	50S ribosomal protein L21
interG:IG-112	398	2991.77	10		IG-WD0134-WD0135
WD0135	648	180.409	270	rpmA	50S ribosomal protein L27
interG:IG-113	333	2781.3	9		IG-WD0135-tRNA-Ile-1
tRNA:tRNA-Ile-1	383	373.899	77		tRNA-Ile
interG:IG-114	210	276.943	57		IG-tRNA-Ile-1-WD0136
WD0136	447	28.6454	1173	metK	S-adenosylmethionine synthetase
interG:IG-115	514	169.463	228		IG-WD0136-WD0137
WD0137	4914	969.518	381		IS5 family transposase OrfA
interG:IG-116	721	492.707	110		IG-WD0137-WD0138
WD0138	657	144.406	342		IS5 family transposase OrfB
WD0139	153	17.1146	672		TenA family transcription regulator
interG:IG-117	4	6.83366	44		IG-WD0139-WD0140
WD0140	17	1.9362	660		TenA family transcription regulator
interG:IG-118	9	14.3943	47		IG-WD0140-WD0141
WD0141	1306	118.566	828	coxC	cytochrome c oxidase, subunit III
WD0142	105	16.1408	489	ruvC	crossover junction endodeoxyribonuclease RuvC
interG:IG-119	17	29.043	44		IG-WD0142-WD0143
WD0143	22	3.53364	468		hypothetical protein
interG:IG-120	12145	771.718	1183		IG-WD0143-WD0146
WD0146	455	24.0017	1425	gatB	aspartyl/glutamyl-tRNA amidotransferase subunit B
interG:IG-121	27	10.4082	195		IG-WD0146-WD0147
WD0147	98	2.57127	2865		ankyrin repeat-containing protein
interG:IG-122	12	9.91256	91		IG-WD0147-WD0148
WD0148	63	11.2755	420		hypothetical protein
interG:IG-123	37	463.55	6		IG-WD0148-WD0149
WD0149	553	30.2541	1374	cysS	cysteinyl-tRNA synthetase
WD0150	1348	154.231	657		exopolysaccharide synthesis protein ExoD-related protein
interG:IG-124	68	56.7953	90		IG-WD0150-WD0151
WD0151	1317	150.684	657		exopolysaccharide synthesis protein ExoD-related protein
interG:IG-125	213	96.4534	166		IG-WD0151-WD0152
WD0152	539	241.171	168		mttA/Hcf106 family protein
interG:IG-126	438	257.223	128		IG-WD0152-WD0153
WD0153	196	19.0354	774		ABC transporter, ATP-binding protein
interG:IG-127	27	13.8068	147		IG-WD0153-tRNA-Arg-2
tRNA:tRNA-Arg-2	21	20.501	77		tRNA-Arg
interG:IG-128	16	11.9082	101		IG-tRNA-Arg-2-WD0154
WD0154	118	4.87904	1818	uvrC	excinuclease ABC, C subunit
WD0155	663	23.5306	2118	glyS	glycyl-tRNA synthetase, beta subunit
interG:IG-129	94	2355.33	3		IG-WD0155-WD0156
WD0156	289	25.8621	840	glyQ	glycyl-tRNA synthetase subunit alpha
interG:IG-130	111	189.634	44		IG-WD0156-WD0157
WD0157	726	74.8609	729		hypothetical protein
interG:IG-131	243	103.786	176		IG-WD0157-WD0158
WD0158	125	9.43401	996	hemB	delta-aminolevulinic acid dehydratase
WD0159	331	24.2508	1026		NADH dehydrogenase subunit H
WD0160	1207	44.2804	2049	nuoG	NADH dehydrogenase subunit G
interG:IG-132	295	4435.04	5		IG-WD0160-WD0161
WD0161	468	165.163	213		hypothetical protein
interG:IG-133	63	71.7534	66		IG-WD0161-WD0162
WD0162	27	9.80481	207		hypothetical protein
interG:IG-134	9760	1109.93	661		IG-WD0162-WD0164
WD0164	884	80.84	822		phage SPO1 DNA polymerase-related protein
WD0165	302	42.0396	540	def	polypeptide deformylase
interG:IG-135	53	28.8697	138		IG-WD0165-WD0166
WD0166	258	15.6529	1239	ftsA	cell division protein FtsA
interG:IG-136	150	85.4207	132		IG-WD0166-WD0167
WD0167	671	64.4179	783	map	methionine aminopeptidase
interG:IG-137	16	44.5453	27		IG-WD0167-WD0168
WD0168	77	4.63791	1248		major facilitator family transporter
interG:IG-138	22	7.76406	213		IG-WD0168-WD0170
WD0170	82	6.52271	945	mraW	S-adenosyl-methyltransferase MraW
WD0171	25	6.02326	312		hypothetical protein
interG:IG-139	196	49.1112	300		IG-WD0171-WD0173
WD0173	166	41.5942	300		oxidoreductase, putative
interG:IG-140	267	138.417	145		IG-WD0173-WD0174
WD0174	844	103.666	612		50S ribosomal protein L25/general stress protein Ctc
WD0175	116	15.883	549	pth	peptidyl-tRNA hydrolase
interG:IG-141	5	187.926	2		IG-WD0175-WD0176
WD0176	74	5.77632	963		transposase, putative
interG:IG-142	30	5.10205	442		IG-WD0176-WD0177
WD0177	137	8.96286	1149		monoxygenase family protein
interG:IG-143	393	52.0104	568		IG-WD0177-WD0178
WD0178	409	58.5612	525		hypothetical protein
interG:IG-144	117	118.85	74		IG-WD0178-WD0179
WD0179	128	9.40546	1023		GTP/ATP binding protein, putative
interG:IG-145	29	311.419	7		IG-WD0179-WD0180
WD0180	215	39.3226	411		hypothetical protein
WD0181	245	36.3249	507		HNH endonuclease family protein
interG:IG-146	178	147.036	91		IG-WD0182-WD0183
WD0183	1532	84.5527	1362		hypothetical protein
interG:IG-147	115	65.4892	132		IG-WD0183-WD0184
WD0184	517	185.062	210		hypothetical protein
interG:IG-148	478	704.537	51		IG-WD0184-WD0185
WD0185	289	36.9459	588		kinase, putative
interG:IG-149	89	22.6785	295		IG-WD0185-WD0186
WD0186	94	5.99322	1179		ribonuclease D, putative
interG:IG-150	8	16.253	37		IG-WD0186-WD0187
WD0187	59	32.8522	135		hypothetical protein
interG:IG-151	10287	1086.06	712		IG-WD0187-WD0190
WD0190	495	15.1073	2463	mutS	DNA mismatch repair protein
interG:IG-152	409	100.145	307		IG-WD0190-WD0191
WD0191	6335	590.091	807		ankyrin repeat-containing protein
interG:IG-153	818	332.374	185		IG-WD0191-WD0192
WD0192	132	54.2211	183		hypothetical protein
interG:IG-154	114	372.583	23		IG-WD0192-WD0193
WD0193	177	116.712	114		hypothetical protein
interG:IG-155	12	3.46939	260		IG-WD0193-WD0194
WD0194	60	6.37036	708		TerC family membrane protein
interG:IG-156	53	124.501	32		IG-WD0194-WD0195
WD0195	684	32.896	1563	guaA	bifunctional GMP synthase/glutamine amidotransferase protein
interG:IG-157	164	64.8838	190		IG-WD0195-WD0196
WD0196	517	370.124	105		hypothetical protein
interG:IG-158	13617	1498.67	683		IG-WD0196-WD0197
WD0197	905	38.1115	1785	nrdA	ribonucleotide-diphosphate reductase subunit alpha
interG:IG-159	117	151.636	58		IG-WD0197-WD0198
WD0198	482	33.6416	1077		TPR domain-containing protein
interG:IG-160	10969	2461.32	335		IG-WD0198-Wp23SB
rRNA:Wp23SB	9351364	255988	2746		23S ribosomal RNA
interG:IG-161	3237	2896.74	84		IG-Wp23SB-Wp5SC
rRNA:Wp5SC	40823	27645.7	111		5S ribosomal RNA
interG:IG-162	795	720.004	83		IG-Wp5SC-WD0199
WD0199	935	266.228	264		hypothetical protein
interG:IG-163	279	246.735	85		IG-WD0199-WD0200
WD0200	287	156.332	138		hypothetical protein
interG:IG-164	553	202.776	205		IG-WD0200-WD0201
WD0201	402	223.84	135	rpmH	50S ribosomal protein L34
interG:IG-165	149	39.0257	287		IG-WD0201-WD0202
WD0202	258	21.3354	909		phosphate ABC transporter, permease protein, putative
interG:IG-166	333	247.838	101		IG-WD0202-WD0203
WD0203	2527	133.022	1428	atpD	F0F1 ATP synthase subunit beta
interG:IG-167	145	908.307	12		IG-WD0203-WD0204
WD0204	293	63.8402	345		ATP synthase F1, epsilon subunit, putative
interG:IG-168	162	91.5607	133		IG-WD0204-WD0205
WD0205	10	6.96021	108		hypothetical protein
interG:IG-169	3	1.54459	146		IG-WD0205-WD0206
WD0206	18	6.17837	219		hypothetical protein
interG:IG-170	16	44.5453	27		IG-WD0206-WD0207
interG:IG-171	52	37.2272	105		IG-WD0207-WD0208
WD0208	99	10.4667	711		hypothetical protein
interG:IG-172	19	5.10084	280		IG-WD0208-WD0209
WD0209	79	9.51674	624		hypothetical protein
WD0210	101	13.1809	576		endopeptidase-related protein
WD0211	753	49.392	1146		hypothetical protein
interG:IG-173	43	28.6046	113		IG-WD0211-WD0212
WD0212	646	49.0505	990	nrdF	ribonucleotide-diphosphate reductase subunit beta
interG:IG-174	57	32.7077	131		IG-WD0212-WD0213
WD0213	164	36.3655	339		putative lipoprotein
interG:IG-175	738	79.592	697		IG-WD0213-WD0214
WD0214	27	3.56069	570		hypothetical protein
interG:IG-176	144	98.4047	110		IG-WD0214-WD0215
WD0215	653	143.527	342		IS5 family transposase OrfB
interG:IG-177	721	492.707	110		IG-WD0215-WD0216
WD0216	4914	969.518	381		IS5 family transposase OrfA
interG:IG-178	464	175.271	199		IG-WD0216-WD0217
WD0217	23	1.67531	1032		phage uncharacterized protein
WD0219	44	4.57467	723	recO	DNA repair protein RecO
interG:IG-179	781	341.325	172		IG-WD0219-WD0220
WD0220	877	399.541	165		hypothetical protein
interG:IG-180	344	211.955	122		IG-WD0220-WD0221
WD0221	331	17.9908	1383	pleD	response regulator PleD
WD0222	177	42.6446	312		hypothetical protein
WD0223	3082	49.0317	4725		hypothetical protein
interG:IG-181	102	283.976	27		IG-WD0223-WD0224
WD0224	670	19.6581	2562	clpB	ATP-dependent Clp protease, ATP-binding subunit ClpB
interG:IG-182	108	20.195	402		IG-WD0224-WD0225
WD0225	843	227.127	279		hypothetical protein
interG:IG-183	810	676.532	90		IG-WD0225-WD0226
WD0226	1944	329.124	444		hypothetical protein
interG:IG-184	184	223.086	62		IG-WD0226-WD0227
WD0227	2180	89.547	1830		elongation factor Tu family protein
interG:IG-185	18	12.8863	105		IG-WD0227-WD0228
WD0228	139	17.3278	603	pyrE	orotate phosphoribosyltransferase
interG:IG-186	51	1277.89	3		IG-WD0228-WD0229
WD0229	206	13.0676	1185		sodium/glutamate symporter family protein, putative
interG:IG-187	12	4.55577	198		IG-WD0229-WD0230
WD0230	450	24.512	1380	pyrC	dihydroorotase
interG:IG-188	16	17.6871	68		IG-WD0230-WD0231
WD0231	169	10.2285	1242		hypothetical protein
interG:IG-189	14	6.26419	168		IG-WD0231-WD0232
WD0232	228	8.05774	2127		cytochrome c-type biogenesis protein CcmF, putative
interG:IG-190	19	8.25569	173		IG-WD0232-WD0233
WD0233	521	24.9133	1572		hypothetical protein
interG:IG-191	162	39.796	306		IG-WD0233-WD0234
WD0234	70	18.8599	279		hypothetical protein
interG:IG-192	65	21.5245	227		IG-WD0234-WD0235
WD0235	153	13.129	876	secF	preprotein translocase subunit SecF
interG:IG-193	6	75.1702	6		IG-WD0235-WD0236
WD0236	25	3.64197	516		hypothetical protein
interG:IG-194	68	38.1461	134		IG-WD0236-WD0237
WD0237	880	38.6841	1710		putative inner membrane protein translocase component YidC
WD0238	164	28.7364	429	ribH	riboflavin synthase subunit beta
WD0239	111	17.2751	483		N utilization substance protein B, putative
interG:IG-195	2116	924.769	172		IG-WD0239-WD0240
interG:IG-196	43	87.36	37		IG-WD0240-WD0241
WD0241	261	114.733	171		hypothetical protein
interG:IG-197	352	218.677	121		IG-WD0241-WD0242
WD0242	2840	395.34	540		hypothetical protein
interG:IG-198	1574	668.463	177		IG-WD0242-WD0243
WD0243	869	141.392	462	dut	deoxyuridine 5'-triphosphate nucleotidohydrolase
interG:IG-199	152	65.2907	175		IG-WD0243-WD0244
WD0244	806	545.831	111		hypothetical protein
interG:IG-200	740	434.578	128		IG-WD0244-WD0245
WD0245	490	40.3875	912	argB	acetylglutamate kinase
interG:IG-201	43	808.08	4		IG-WD0245-WD0246
WD0246	161	20.3744	594		GTPase EngB
interG:IG-202	15	11.5056	98		IG-WD0246-WD0247
WD0247	115	8.00424	1080	prfA	peptide chain release factor 1
interG:IG-203	5	13.9204	27		IG-WD0247-WD0248
WD0248	70	4.52055	1164		drug resistance transporter
interG:IG-204	44	7.14361	463		IG-WD0248-WD0249
WD0249	58	4.68804	930		hypothetical protein
interG:IG-205	40	14.3866	209		IG-WD0249-WD0250
interG:IG-206	7	4.91768	107		IG-WD0250-WD0251
WD0251	78	4.40186	1332		hypothetical protein
interG:IG-207	31	56.836	41		IG-WD0251-WD0252
WD0252	312	17.6472	1329		IS4 family transposase
interG:IG-208	270	172	118		IG-WD0252-WD0253
WD0253	2984	181.92	1233		IS256 family transposase
interG:IG-209	559	2000.96	21		IG-WD0253-WD0254
WD0254	1804	209.27	648		transcriptional regulator, putative
interG:IG-210	390	771.484	38		IG-WD0254-WD0255
WD0255	3996	324.035	927		transcriptional regulator, putative
interG:IG-211	2907	2801.54	78		IG-WD0255-WD0256
WD0256	21540	1356.09	1194		hypothetical protein
interG:IG-212	4264	1885.45	170		IG-WD0256-WD0257
WD0257	31	7.76759	300		DNA repair protein RadC, truncation
interG:IG-213	58	34.0615	128		IG-WD0257-WD0258
interG:IG-214	177	22.7828	584		IG-WD0258-WD0259
WD0259	447	33.4339	1005		hypothetical protein
interG:IG-215	113	10.1606	836		IG-WD0259-WD0261
WD0261	23	12.2618	141		hypothetical protein
interG:IG-216	50	10.9259	344		IG-WD0261-WD0262
WD0262	14	3.2183	327		hypothetical protein
interG:IG-217	6	3.57953	126		IG-WD0262-WD0263
WD0263	56	3.42238	1230		prophage LambdaW1, DNA methylase
interG:IG-218	7	32.887	16		IG-WD0263-WD0264
WD0264	13	1.98621	492		hypothetical protein
interG:IG-219	4	1.77918	169		IG-WD0264-WD0265
WD0265	89	3.66182	1827		prophage LambdaW1, terminase large subunit, putative
WD0266	8	2.67272	225		hypothetical protein
interG:IG-220	53	88.5338	45		IG-WD0266-WD0267
WD0267	461	83.704	414		hypothetical protein
interG:IG-221	163	61.2637	200		IG-WD0267-WD0268
WD0268	516	174.72	222		hypothetical protein
WD0269	461	112.147	309		hypothetical protein
interG:IG-222	26	16.4237	119		IG-WD0269-WD0270
interG:IG-223	13	15.034	65		IG-WD0270-WD0271
interG:IG-224	69	12.0903	429		IG-WD0271-WD0272
interG:IG-225	17	55.5606	23		IG-WD0272-WD0273
WD0273	31	6.26419	372		hypothetical protein
interG:IG-226	13	12.6911	77		IG-WD0273-WD0274
WD0274	7253	544.121	1002		hypothetical protein
interG:IG-227	7148	5970.19	90		IG-WD0274-WD0275
WD0275	10	2.88009	261		hypothetical protein
interG:IG-228	6	2.43795	185		IG-WD0275-WD0276
WD0276	70	5.14361	1023		prophage LambdaW1, IS110 family transposase
interG:IG-229	1775	741.262	180		IG-WD0276-WD0277
WD0277	26	13.5724	144		hypothetical protein
WD0278	14	2.11322	498		prophage LambdaW1, minor tail protein Z, putative
interG:IG-230	3	37.5851	6		IG-WD0278-WD0279
WD0279	9	1.42728	474		hypothetical protein
interG:IG-231	3	112.755	2		IG-WD0280-WD0281
WD0281	6	1.76871	255		hypothetical protein
interG:IG-232	3	45.1021	5		IG-WD0281-WD0282
WD0282	10	2.29878	327		prophage LambdaW1, baseplate assembly protein W, putative
interG:IG-233	6	225.511	2		IG-WD0282-WD0283
WD0283	31	2.87689	810		prophage LambdaW1, baseplate assembly protein J, putative
WD0284	54	3.35748	1209		hypothetical protein
interG:IG-234	52	22.5945	173		IG-WD0284-WD0285
WD0285	93	11.5934	603		ankyrin repeat-containing prophage LambdaW1
interG:IG-235	6	1.72805	261		IG-WD0285-WD0286
WD0286	3	0.381575	591		ankyrin repeat-containing prophage LambdaW1
interG:IG-236	1	2.34907	32		IG-WD0286-WD0287
WD0287	14	2.45311	429		hypothetical protein
interG:IG-237	6	225.511	2		IG-WD0287-WD0288
WD0288	28	1.40038	1503		prophage LambdaW1, site-specific recombinase resolvase family protein
interG:IG-238	4	4.35769	69		IG-WD0288-WD0289
WD0289	8	4.17612	144		hypothetical protein
WD0290	430	26.6035	1215		hypothetical protein
interG:IG-239	1348	633.309	160		IG-WD0290-WD0291
WD0291	3380	376.408	675		ankyrin repeat-containing prophage LambdaW1
interG:IG-240	1097	816.453	101		IG-WD0291-WD0292
WD0292	17201	613.962	2106		ankyrin repeat-containing prophage LambdaW1
interG:IG-241	1348	536.135	189		IG-WD0292-WD0293
WD0293	24	12.2727	147		hypothetical protein
interG:IG-242	16	150.34	8		IG-WD0293-WD0294
WD0294	1515	70.0387	1626		ankyrin repeat-containing protein
interG:IG-243	44	9.36966	353		IG-WD0294-WD0295
WD0295	59	4.9776	891		hypothetical protein
WD0296	1946	160.396	912		hypothetical protein
interG:IG-244	85	14.1048	453		IG-WD0296-WD0297
WD0297	97	67.514	108		hypothetical protein
interG:IG-245	108	451.021	18		IG-WD0297-WD0298
interG:IG-246	164	80.0514	154		IG-WD0298-WD0299
WD0299	575	335.061	129		hypothetical protein
interG:IG-247	791	104.867	567		IG-WD0299-WD0300
WD0300	810	79.592	765	coxB	cytochrome c oxidase, subunit II
interG:IG-248	166	831.884	15		IG-WD0300-WD0301
WD0301	4009	194.299	1551	coxA	cytochrome c oxidase, subunit I
WD0302	486	41.1405	888	ctaB	protoheme IX farnesyltransferase
interG:IG-249	21	9.02043	175		IG-WD0302-WD0304
WD0304	40	6.86486	438	rnhA	ribonuclease H
WD0305	258	6.21003	3123		hypothetical protein
interG:IG-250	80	27.3346	220		IG-WD0305-WD0306
WD0306	125	59.0961	159		hypothetical protein
interG:IG-251	442	181.559	183		IG-WD0306-WD0307
WD0307	13077	595.758	1650	groEL	chaperonin GroEL
interG:IG-252	4918	3696.87	100		IG-WD0307-WD0308
WD0308	5389	1392.07	291	groES	co-chaperonin GroES
interG:IG-253	1839	874.924	158		IG-WD0308-WD0309
WD0309	179	16.6734	807		aminomethyl transferase family protein
interG:IG-254	56	168.381	25		IG-WD0309-WD0310
WD0310	5456	2398.41	171		hypothetical protein
interG:IG-255	4088	577.624	532		IG-WD0310-WD0311
WD0311	62	50.1135	93		hypothetical protein
WD0312	525	22.6807	1740	recJ	single-stranded-DNA-specific exonuclease RecJ
interG:IG-256	21	26.3096	60		IG-WD0312-WD0313
WD0313	120	38.5488	234		hypothetical protein
WD0314	226	83.2768	204		hypothetical protein
interG:IG-257	11183	1472.2	571		IG-WD0314-WD0315
WD0315	136	8.11361	1260		hypothetical protein
interG:IG-258	46	101.701	34		IG-WD0315-WD0316
WD0316	274	15.8925	1296		Na+/H+ antiporter family protein
interG:IG-259	102	26.5307	289		IG-WD0316-WD0317
WD0317	2571	78.7541	2454	lon	ATP-dependent protease La
interG:IG-260	446	2235.06	15		IG-WD0317-WD0318
WD0318	1724	101.403	1278	clpX	ATP-dependent protease ATP-binding subunit
WD0319	715	85.7204	627	clpP	ATP-dependent Clp protease, proteolytic subunit ClpP
interG:IG-261	203	1387.23	11		IG-WD0319-WD0320
WD0320	1866	105.069	1335		trigger factor, putative
interG:IG-262	189	89.9188	158		IG-WD0320-tRNA-Leu-2
tRNA:tRNA-Leu-2	385	352.933	82		tRNA-Leu
interG:IG-263	224	120.272	140		IG-tRNA-Leu-2-WD0321
WD0321	33	4.15514	597		hypothetical protein
interG:IG-264	36	45.1021	60		IG-WD0321-WD0322
WD0322	84	6.78957	930	gshb	glutathione synthetase
WD0323	39	2.84074	1032	murG	UDP-N-acetylglucosamine--N-acetylmuramyl- (pentapeptide) pyrophosphoryl-undecaprenol N-acetylglucosamine transferase
interG:IG-265	116	100.227	87		IG-WD0323-WD0324
WD0324	246	49.3117	375		hypothetical protein
interG:IG-266	79	1187.69	5		IG-WD0324-WD0325
WD0325	644	35.2326	1374	lpdA	alpha keto acid dehydrogenase complex, E3 component, lipoamide dehydrogenase
interG:IG-267	31	31.0704	75		IG-WD0325-WD0326
interG:IG-268	176	27.3912	483		IG-WD0326-WD0327
WD0327	657	144.406	342		IS5 family transposase OrfB
interG:IG-269	721	492.707	110		IG-WD0327-WD0328
WD0328	4914	969.518	381		IS5 family transposase OrfA
interG:IG-270	476	559.079	64		IG-WD0328-WD0329
interG:IG-271	1412	283.041	375		IG-WD0329-WD0330
WD0330	300	16.7791	1344		sodium/alanine symporter family protein, putative
interG:IG-272	79	169.67	35		IG-WD0330-WD0331
WD0331	136	64.2965	159		hypothetical protein
interG:IG-273	303	149.846	152		IG-WD0331-WD0332
WD0332	2556	71.719	2679		hypothetical protein
WD0333	182	22.9162	597	maf	maf protein
WD0334	223	63.4961	264	infA	translation initiation factor IF-1
interG:IG-274	96	64.4316	112		IG-WD0334-WD0335
WD0335	1665	50.5078	2478		hypothetical protein
interG:IG-275	158	47.3183	251		IG-WD0335-WD0336
interG:IG-276	27	25.6911	79		IG-WD0336-WD0337
WD0337	614	36.1146	1278	purA	adenylosuccinate synthetase
interG:IG-277	12	5.01135	180		IG-WD0337-WD0338
WD0338	512	24.1148	1596		hypothetical protein
interG:IG-278	32	47.1656	51		IG-WD0338-WD0339
interG:IG-279	25	234.907	8		IG-WD0339-WD0340
WD0340	128	13.5328	711	ccmC	heme exporter protein CcmC
interG:IG-280	3	1.67045	135		IG-WD0340-WD0341
WD0341	62	5.60837	831		hypothetical protein
interG:IG-281	19	29.1476	49		IG-WD0341-WD0342
WD0342	116	67.5949	129	rpmJ	50S ribosomal protein L36
interG:IG-282	51	78.2384	49		IG-WD0342-WD0343
WD0343	164	39.1362	315		hypothetical protein
interG:IG-283	180	171.274	79		IG-WD0343-WD0344
interG:IG-284	140	105.238	100		IG-WD0344-WD0345
WD0345	248	17.2135	1083		RND family efflux transporter MFP subunit
interG:IG-285	25	9.34953	201		IG-WD0345-WD0346
WD0346	123	8.53734	1083		Fic family protein
interG:IG-286	8	14.3181	42		IG-WD0346-WD0347
WD0347	6	3.49629	129		hypothetical protein
interG:IG-287	3	3.41683	66		IG-WD0347-WD0348
WD0348	84	3.61023	1749	dnaG	DNA primase
interG:IG-288	14728	1563.71	708		IG-WD0348-WD0349
WD0349	181	129.579	105		hypothetical protein
interG:IG-289	24	20.7366	87		IG-WD0349-WD0350
WD0350	425	27.1661	1176		3-demethylubiquinone-9 3-methyltransferase
interG:IG-290	53	362.184	11		IG-WD0350-WD0351
WD0351	581	99.0338	441		hypothetical protein
interG:IG-291	13	7.03031	139		IG-WD0351-WD0352
WD0352	606	27.8102	1638	metG	methionyl-tRNA synthetase
interG:IG-292	260	267.73	73		IG-WD0352-WD0353
WD0353	1459	92.5514	1185		hypothetical protein
interG:IG-293	7	6.04818	87		IG-WD0353-WD0354
WD0354	335	17.343	1452	dnaB	replicative DNA helicase
interG:IG-294	10	6.59388	114		IG-WD0354-tRNA-Leu-3
tRNA:tRNA-Leu-3	93	84.2269	83		tRNA-Leu
interG:IG-295	90	281.888	24		IG-tRNA-Leu-3-WD0355
WD0355	195	24.5531	597		hypothetical protein
interG:IG-296	9094	992.16	689		IG-WD0355-WD0356
WD0356	24	12.2727	147		hypothetical protein
WD0357	28	3.11817	675	radC	DNA repair protein RadC
interG:IG-297	129	35.0071	277		IG-WD0357-WD0358
WD0358	50	12.9158	291		endo/excinuclease amino terminal domain-containing protein
interG:IG-298	408	100.227	306		IG-WD0358-WD0359
WD0359	199	4.57458	3270		UvrD/Rep/AddA family helicase
interG:IG-299	12	27.3346	33		IG-WD0359-WD0360
WD0360	898	77.858	867	ispE	4-diphosphocytidyl-2C-methyl-D-erythritol kinase
interG:IG-300	77	1929.37	3		IG-WD0360-WD0361
WD0361	193	39.6389	366		hypothetical protein
WD0362	187	17.5491	801		cation ABC transporter, permease protein, putative
interG:IG-301	378	216.903	131		IG-WD0362-WD0363
WD0363	851	355.388	180		hypothetical protein
interG:IG-302	603	9065.53	5		IG-WD0363-WD0364
WD0364	1038	78.5767	993		hypothetical protein
interG:IG-303	51	22.6845	169		IG-WD0364-WD0365
WD0365	304	21.8259	1047		Fic family protein
interG:IG-304	15	30.4744	37		IG-WD0365-WD0366
WD0366	81	61.5029	99		hypothetical protein
interG:IG-305	105	281.888	28		IG-WD0366-WD0367
WD0367	300	221.089	102		hypothetical protein
interG:IG-306	794	755.508	79		IG-WD0367-WD0368
WD0368	911	321.503	213		hypothetical protein
interG:IG-307	5	26.8465	14		IG-WD0368-WD0369
WD0369	38	25.0567	114		hypothetical protein
WD0370	1174	112.277	786	dapB	dihydrodipicolinate reductase
WD0371	182	18.025	759	pstB	phosphate ABC transporter, ATP-binding protein
interG:IG-308	130	125.284	78		IG-WD0371-WD0372
WD0373	177	130.442	102		hypothetical protein
interG:IG-309	86	83.9564	77		IG-WD0373-WD0374
interG:IG-310	124	60.9223	153		IG-WD0374-WD0375
WD0375	286	15.681	1371	mgtE	magnesium transporter
interG:IG-311	357	105.238	255		IG-WD0375-WD0376
interG:IG-312	377	106.538	266		IG-WD0376-WD0377
WD0377	401	32.3079	933		hypothetical protein
interG:IG-313	19	19.8366	72		IG-WD0377-WD0378
WD0378	103	7.61311	1017		phosphate ABC transporter, periplasmic phosphate-binding protein, putative
interG:IG-314	18	9.5962	141		IG-WD0378-WD0379
WD0379	123	16.5698	558	dcd	deoxycytidine triphosphate deaminase
WD0380	141	29.4417	360		hypothetical protein
interG:IG-315	160	148.484	81		IG-WD0380-WD0381
WD0381	1686	222.346	570		hypothetical protein
interG:IG-316	18	4.81517	281		IG-WD0381-WD0382
WD0382	56	1.26185	3336		hypothetical protein
interG:IG-317	212	230.958	69		IG-WD0382-WD0383
WD0383	1135	106.117	804		hypothetical protein
interG:IG-318	245	51.878	355		IG-WD0383-WD0384
WD0384	282	17.621	1203		bicyclomycin resistance protein
interG:IG-319	82	46.3456	133		IG-WD0384-WD0385
WD0385	2682	123.761	1629		ankyrin repeat-containing protein
interG:IG-320	70	175.397	30		IG-WD0385-WD0386
WD0386	162	55.6054	219		hypothetical protein
interG:IG-321	80	1202.72	5		IG-WD0386-WD0387
WD0387	1225	44.4204	2073	tkt	transketolase
interG:IG-322	424	282.055	113		IG-WD0387-WD0388
WD0388	2591	316.693	615	rpsD	30S ribosomal protein S4
interG:IG-323	266	2221.7	9		IG-WD0388-tRNA-Leu-4
tRNA:tRNA-Leu-4	267	230.695	87		tRNA-Leu
interG:IG-324	48	120.272	30		IG-tRNA-Leu-4-WD0389
WD0389	40	14.9592	201		hypothetical protein
interG:IG-325	170	28.6523	446		IG-WD0389-WD0390
WD0390	101	22.1994	342		hypothetical protein
interG:IG-326	82	166.593	37		IG-WD0390-WD0391
WD0391	994	237.204	315	rpmB	50S ribosomal protein L28
WD0392	654	56.8997	864	lipA	lipoyl synthase
interG:IG-327	35	49.6407	53		IG-WD0392-WD0393
WD0393	144	15.0969	717	ubiE	ubiquinone/menaquinone biosynthesis methlytransferase UbiE
WD0394	98	6.60097	1116		cell division protein FtsW, putative
interG:IG-328	149	30.2713	370		IG-WD0394-WD0395
WD0395	1808	183.411	741		hypothetical protein
interG:IG-329	186	274.15	51		IG-WD0396-WD0397
WD0397	605	194.35	234		hypothetical protein
interG:IG-330	790	412.392	144		IG-WD0397-WD0398
WD0398	1813	306.945	444		hypothetical protein
interG:IG-331	7582	827.2	689		IG-WD0398-WD0399
WD0399	4233	1205.29	264		hypothetical protein
interG:IG-332	13	14.5853	67		IG-WD0399-WD0400
WD0400	195	8.58711	1707		ABC transporter
interG:IG-333	113	43.5602	195		IG-WD0400-WD0401
WD0401	131	44.9648	219		hypothetical protein
interG:IG-334	118	95.3773	93		IG-WD0401-WD0402
WD0402	374	16.4696	1707	argS	arginyl-tRNA synthetase
interG:IG-335	136	108.757	94		IG-WD0402-WD0403
WD0403	1144	382.199	225		hypothetical protein
WD0404	291	72.9151	300		hypothetical protein
interG:IG-336	33	15.3125	162		IG-WD0404-WD0405
WD0405	57	42.0069	102		hypothetical protein
interG:IG-337	444	252.845	132		IG-WD0405-WD0406
WD0406	1780	610.973	219		hypothetical protein
interG:IG-338	5075	988.313	386		IG-WD0406-WD0407
WD0407	892	51.7375	1296		Na+/H+ antiporter, putative
interG:IG-339	130	36.4632	268		IG-WD0407-WD0409
WD0409	42	31.8904	99		hypothetical protein
interG:IG-340	3414	961.165	267		IG-WD0409-WD0410
WD0410	8315	4085.23	153		hypothetical protein
interG:IG-341	10412	3247.6	241		IG-WD0410-WD0411
WD0411	123	14.8172	624		cytochrome c biogenesis protein CcmA
interG:IG-342	38	952.156	3		IG-WD0411-WD0412
WD0412	122	21.2286	432		hypothetical protein
interG:IG-343	65	25.7161	190		IG-WD0412-WD0413
WD0413	1033	43.0676	1803	aspS	aspartyl-tRNA synthetase
interG:IG-344	167	205.794	61		IG-WD0413-WD0414
WD0414	855	50.8872	1263		major facilitator family transporter
interG:IG-345	62	665.793	7		IG-WD0414-WD0415
WD0415	284	23.1043	924		ribosomal large subunit pseudouridine synthase C, putative
interG:IG-346	566	109.093	390		IG-WD0415-WD0416
WD0416	539	41.3015	981	pdhA	pyruvate dehydrogenase complex, E1 component, pyruvate dehydrogenase alpha subunit
interG:IG-347	23	31.4348	55		IG-WD0416-WD0417
WD0417	66	11.5646	429		hypothetical protein
WD0418	418	93.5153	336		hypothetical protein
interG:IG-348	289	77.3103	281		IG-WD0418-WD0419
WD0419	785	578.516	102		hypothetical protein
interG:IG-349	303	264.844	86		IG-WD0419-WD0420
WD0420	109	80.329	102		hypothetical protein
interG:IG-350	109	195.085	42		IG-WD0420-WD0421
WD0421	716	40.7742	1320		TRAM domain-containing protein
interG:IG-351	61	32.9884	139		IG-WD0421-WD0422
interG:IG-352	24	10.2505	176		IG-WD0422-WD0423
WD0423	1309	29.4957	3336	ileS	isoleucyl-tRNA synthetase
interG:IG-353	807	338.896	179		IG-WD0423-WD0424
WD0424	2658	83.9859	2379		hypothetical protein
WD0425	703	22.5832	2340	pheT	phenylalanyl-tRNA synthetase, beta subunit
interG:IG-354	6	4.02698	112		IG-WD0425-WD0426
WD0426	5	1.42368	264		hypothetical protein
interG:IG-355	10	3.28254	229		IG-WD0426-WD0427
WD0427	363	37.5851	726	atpB	F0F1 ATP synthase subunit A
interG:IG-356	106	135.052	59		IG-WD0427-WD0428
WD0428	517	170.452	228	atpE	F0F1 ATP synthase subunit C
interG:IG-357	317	7942.99	3		IG-WD0428-WD0429
WD0429	488	76.4231	480		ATP synthase F0, B subunit, putative
interG:IG-358	80	751.702	8		IG-WD0429-WD0430
WD0430	196	30.8876	477		hypothetical protein
interG:IG-359	28	420.953	5		IG-WD0430-WD0431
WD0431	116	5.45325	1599		glycosyl transferase, group 2 family protein
WD0432	76	5.42539	1053		cytochrome c oxidase assembly protein
WD0433	1451	52.5395	2076	pccA	propionyl-CoA carboxylase, alpha subunit
interG:IG-360	1449	1512.8	72		IG-WD0433-WD0434
WD0434	5611	557.91	756		hypothetical protein
interG:IG-361	754	380.392	149		IG-WD0434-WD0435
WD0435	192	10.1496	1422	gltX	glutamyl-tRNA synthetase
interG:IG-362	4828	1255.78	289		IG-WD0435-WD0436
WD0436	2847	1273.87	168		hypothetical protein
interG:IG-363	1746	563.293	233		IG-WD0436-WD0437
WD0437	2468	103.067	1800	sdhA	succinate dehydrogenase flavoprotein subunit
WD0438	248	9.81686	1899		ankyrin repeat-containing protein
interG:IG-364	102	26.0795	294		IG-WD0438-WD0439
WD0439	47	5.71683	618	gmk	guanylate kinase
WD0440	216	8.99046	1806		pentapeptide repeat-containing protein
WD0441	127	7.89629	1209		ankyrin repeat-containing protein
interG:IG-365	266	79.3463	252		IG-WD0441-WD0442
WD0442	454	31.1665	1095		translation-associated GTPase
interG:IG-366	2668	1714.14	117		IG-WD0442-WD0443
WD0443	8399	696.859	906		hypothetical protein
interG:IG-367	261	261.592	75		IG-WD0443-WD0444
WD0444	206	13.1676	1176		poly A polymerase family protein
WD0445	27	1.62628	1248		hypothetical protein
interG:IG-368	9	4.25492	159		IG-WD0445-WD0446
WD0446	45	9.1671	369		hypothetical protein
interG:IG-369	35	19.4886	135		IG-WD0446-WD0447
WD0447	57	8.02379	534		phage prohead protease
interG:IG-370	256	39.6775	485		IG-WD0447-WD0449
WD0449	134	59.9572	168		hypothetical protein
interG:IG-371	4842	607.636	599		IG-WD0449-WD0451
WD0451	260	17.7999	1098	gap	glyceraldehyde 3-phosphate dehydrogenase
WD0452	89	8.77972	762		MttB family protein
interG:IG-372	7	9.92814	53		IG-WD0452-WD0453
WD0453	19	3.13209	456		arginine repressor, putative
interG:IG-373	8	4.81089	125		IG-WD0453-WD0454
WD0455	15	1.75631	642		amino acid ABC transporter, ATP-binding protein, putative
interG:IG-374	466	343.425	102		IG-WD0455-WD0456
WD0456	4915	969.716	381		IS5 family transposase OrfA
interG:IG-375	721	492.707	110		IG-WD0456-WD0457
WD0457	660	145.065	342		IS5 family transposase OrfB
interG:IG-376	358	71.9544	374		IG-WD0457-WD0458
WD0458	129	8.0808	1200		HK97 family phage major capsid protein
interG:IG-377	50	78.3023	48		IG-WD0458-WD0459
WD0459	358	91.5338	294		hypothetical protein
interG:IG-378	176	68.906	192		IG-WD0459-WD0460
WD0460	49	4.61572	798		hypothetical protein
interG:IG-379	7	10.7386	49		IG-WD0460-WD0461
WD0461	137	15.2568	675	pyrF	orotidine 5`-phosphate decarboxylase
interG:IG-380	9	22.5511	30		IG-WD0461-WD0462
WD0462	256	14.5454	1323		hypothetical protein
interG:IG-381	260	42.4875	460		IG-WD0462-WD0463
WD0463	6243	386.245	1215		AAA family ATPase
interG:IG-382	55	62.6419	66		IG-WD0463-WD0464
WD0464	826	23.927	2595	valS	valyl-tRNA synthetase
interG:IG-383	1256	203.04	465		IG-WD0464-WD0465
WD0465	4980	418.733	894		hypothetical protein
interG:IG-384	523	786.281	50		IG-WD0465-WD0466
WD0466	500	72.8394	516		hexapeptide transferase family protein
interG:IG-385	66	34.453	144		IG-WD0466-WD0467
WD0467	357	83.6005	321	secG	preprotein translocase subunit SecG
WD0468	735	34.7485	1590	pyrG	CTP synthetase
interG:IG-386	22	66.1498	25		IG-WD0468-WD0469
WD0469	34	6.26419	408		cytidine and deoxycytidylate deaminase family protein
interG:IG-387	10	18.7926	40		IG-WD0469-WD0470
WD0470	61	3.63055	1263		major facilitator family transporter
WD0471	119	18.636	480		hypothetical protein
interG:IG-388	193	22.5277	644		IG-WD0471-WD0472
WD0472	955	65.2021	1101		AAA family ATPase
interG:IG-389	84	11.5435	547		IG-WD0472-WD0473
WD0473	607	45.674	999		pyruvate dehydrogenase subunit beta
WD0474	1774	355.605	375		hypothetical protein
interG:IG-390	11465	1232.94	699		IG-WD0474-WD0477
WD0477	573	23.9691	1797	lepA	GTP-binding protein LepA
interG:IG-391	18	18.0409	75		IG-WD0477-WD0478
WD0478	188	10.1305	1395		malonyl-CoA decarboxylase, putative
interG:IG-392	11482	844.525	1022		IG-WD0478-WD0480
WD0480	85	9.22001	693		hypothetical protein
WD0481	76	20.699	276		hypothetical protein
interG:IG-393	91	40.961	167		IG-WD0481-WD0482
WD0482	78	6.93059	846		SPFH domain-containing protein/band 7 family protein
interG:IG-394	15	161.079	7		IG-WD0482-WD0483
WD0483	58	4.6431	939		M23/M37 peptidase domain-containing protein
interG:IG-395	12	300.681	3		IG-WD0483-WD0484
WD0484	117	11.869	741		hypothetical protein
interG:IG-396	60	76.4443	59		IG-WD0484-WD0485
WD0485	374	39.7086	708		competence lipoprotein ComL, putative
interG:IG-397	91	114.008	60		IG-WD0485-WD0486
WD0486	1602	127.837	942		hypothetical protein
interG:IG-398	52	32.5738	120		IG-WD0486-WD0487
WD0487	68	9.57224	534	pgsA	CDP-diacylglycerol--glycerol-3-phosphate 3-phosphatidyltransferase
interG:IG-399	53	29.7315	134		IG-WD0487-WD0488
WD0488	804	45.6817	1323	maeB	NADP-dependent malic enzyme
interG:IG-400	68	365.113	14		IG-WD0488-WD0489
WD0489	497	40.3016	927		surface antigen, Wsp paralog
interG:IG-401	22	14.8986	111		IG-WD0489-WD0490
WD0490	169	58.0081	219		hypothetical protein
interG:IG-402	105	526.192	15		IG-WD0490-WD0491
WD0491	179	41.5292	324		glutaredoxin-related protein
interG:IG-403	166	64.3209	194		IG-WD0491-WD0492
WD0492	767	41.3302	1395	fumC	fumarate hydratase
interG:IG-404	291	55.8024	392		IG-WD0492-WD0493
WD0493	163	11.9773	1023	obgE	GTPase ObgE
WD0494	540	31.8368	1275	eno	enolase
interG:IG-405	63	1183.93	4		IG-WD0494-WD0495
WD0495	228	11.4488	1497	murC	UDP-N-acetylmuramate--alanine ligase
interG:IG-406	9	26.0205	26		IG-WD0495-WD0496
WD0496	53	5.90225	675		rare lipoprotein A, putative
interG:IG-407	7761	985.466	592		IG-WD0496-WD0497
WD0497	6424	3499.23	138		hypothetical protein
interG:IG-408	70	44.2178	119		IG-WD0497-WD0498
WD0498	404	30.1277	1008		ankyrin repeat-containing protein
interG:IG-409	14	19.4886	54		IG-WD0498-WD0499
WD0499	21	5.20982	303		hypothetical protein
interG:IG-410	8	5.05346	119		IG-WD0499-WD0500
WD0500	140	7.00188	1503		type II secretion system protein, putative
interG:IG-411	18	193.295	7		IG-WD0500-WD0501
WD0501	298	25.3976	882		surface antigen-related protein
interG:IG-412	43	33.67	96		IG-WD0501-WD0503
WD0503	77	4.71728	1227		MiaB-like tRNA modifying enzyme
interG:IG-413	1	2.50567	30		IG-WD0503-WD0504
WD0504	0	0	96		hypothetical protein
interG:IG-414	62	17.7207	263		IG-WD0504-WD0505
WD0505	830	42.4431	1470	gatA	glutamyl-tRNA(Gln) amidotransferase, A subunit
interG:IG-415	66	13.743	361		IG-WD0505-WD0506
interG:IG-416	144	24.4898	442		IG-WD0506-WD0507
WD0507	58	10.686	408		DNA repair protein RadC, truncation
interG:IG-417	3	1.33438	169		IG-WD0507-WD0508
WD0508	128	10.2468	939		transcriptional regulator, putative
interG:IG-418	0	0	68		IG-WD0508-WD0509
WD0509	538	22.5051	1797	mutL	DNA mismatch repair protein MutL-2
interG:IG-419	3	0.551371	409		IG-WD0510-WD0511
WD0511	644	52.0534	930		hypothetical protein
interG:IG-420	0	0	319		IG-WD0511-WD0512
WD0512	1	0.0223521	3363		hypothetical protein
WD0513	0	0	8532		hypothetical protein
interG:IG-421	0	0	35		IG-WD0513-WD0514
WD0514	0	0	1410		ankyrin repeat-containing protein
interG:IG-422	44	8.72689	379		IG-WD0514-WD0515
WD0515	255	50.3108	381		reverse transcriptase, interruption-C
WD0516	667	146.604	342		IS5 family transposase OrfB
interG:IG-423	721	492.707	110		IG-WD0516-WD0517
WD0517	4920	970.702	381		IS5 family transposase OrfA
interG:IG-424	467	948.77	37		IG-WD0517-WD0518
interG:IG-425	145	23.0437	473		IG-WD0518-WD0519
WD0519	87	12.0438	543		hypothetical protein
interG:IG-426	92	81.3607	85		IG-WD0519-WD0520
interG:IG-427	132	119.548	83		IG-WD0520-WD0521
WD0521	79	54.9856	108		hypothetical protein
interG:IG-428	21	25.0567	63		IG-WD0521-WD0522
WD0522	25	8.03101	234		hypothetical protein
interG:IG-429	22	8.22759	201		IG-WD0522-WD0523
WD0523	78	7.63448	768		hypothetical protein
interG:IG-430	99	23.9288	311		IG-WD0523-tRNA-Phe-1
tRNA:tRNA-Phe-1	74	73.1921	76		tRNA-Phe
interG:IG-431	46	43.77	79		IG-tRNA-Phe-1-WD0524
WD0524	701	103.934	507	coaD	phosphopantetheine adenylyltransferase
interG:IG-432	385	425.596	68		IG-WD0524-WD0525
WD0525	315	123.326	192		hypothetical protein
interG:IG-433	104	488.606	16		IG-WD0525-WD0526
WD0526	346	41.4815	627	cdsA	phosphatidate cytidylyltransferase
WD0527	210	22.6807	696	uppS	undecaprenyl diphosphate synthase
interG:IG-434	42	526.192	6		IG-WD0527-WD0528
WD0528	145	41.2867	264		hypothetical protein
interG:IG-435	81	1217.76	5		IG-WD0528-WD0529
WD0529	541	72.8801	558	frr	ribosome recycling factor
interG:IG-436	205	2201.41	7		IG-WD0529-WD0530
WD0530	803	81.1313	744	pyrH	uridylate kinase
interG:IG-437	259	1946.91	10		IG-WD0530-WD0531
WD0531	1371	119.696	861	tsf	elongation factor Ts
WD0532	4844	428.886	849	rpsB	30S ribosomal protein S2
interG:IG-438	1477	581.29	191		IG-WD0532-tRNA-Asp-1
tRNA:tRNA-Asp-1	9759	9527.09	77		tRNA-Asp
interG:IG-439	2167	1189.01	137		IG-tRNA-Asp-1-WD0534
WD0534	870	175.801	372		preprotein translocase, YajC subunit
interG:IG-440	190	178.529	80		IG-WD0534-WD0535
WD0535	391	16.1403	1821	glmS	glucosamine--fructose-6-phosphate aminotransferase (isomerizing)
interG:IG-441	601	147.157	307		IG-WD0535-WD0536
WD0536	1800	304.744	444		hypothetical protein
interG:IG-442	787	410.826	144		IG-WD0536-WD0537
WD0537	603	193.708	234		hypothetical protein
interG:IG-443	186	274.15	51		IG-WD0537-WD0538
WD0539	1876	169.088	834		hypothetical protein
interG:IG-444	39	25.7161	114		IG-WD0539-WD0540
WD0540	34	13.3114	192		hypothetical protein
interG:IG-445	23	18.0095	96		IG-WD0540-WD0541
WD0541	176	14.8986	888	murB	UDP-N-acetylenolpyruvoylglucosamine reductase
WD0542	209	17.8732	879	hemC	porphobilinogen deaminase
interG:IG-446	4986	392.459	955		IG-WD0542-WD0544
WD0544	524	33.5799	1173	sucB	2-oxoglutarate dehydrogenase, E2 component, dihydrolipoamide succinyltransferase
interG:IG-447	95	187.926	38		IG-WD0544-WD0545
interG:IG-448	456	428.47	80		IG-WD0545-WD0546
WD0546	4919	970.505	381		IS5 family transposase OrfA
interG:IG-449	726	496.123	110		IG-WD0546-WD0547
WD0547	656	144.186	342		IS5 family transposase OrfB
WD0548	275	22.0853	936		hypothetical protein
interG:IG-450	159	35.5716	336		IG-WD0548-WD0549
WD0549	1240	35.7542	2607	secA	preprotein translocase subunit SecA
interG:IG-451	289	246.866	88		IG-WD0549-WD0550
WD0550	6177	469.017	990		ankyrin repeat-containing protein
interG:IG-452	389	86.7692	337		IG-WD0550-WD0551
WD0551	1429	167.318	642		putative translaldolase
interG:IG-453	479	923.245	39		IG-WD0551-WD0552
WD0552	802	176.276	342		hypothetical protein
interG:IG-454	518	707.967	55		IG-WD0552-WD0553
WD0553	500	338.605	111		hypothetical protein
interG:IG-455	110	79.507	104		IG-WD0553-WD0554
interG:IG-456	417	59.935	523		IG-WD0554-WD0555
WD0555	107	9.15041	879	folD	methylenetetrahydrofolate dehydrogenase/methenyltetrahydrofolate cyclohydrolase
WD0556	144	18.7926	576	ubiX	phenylacrylic acid decarboxylase, 3-octaprenyl-4-hydroxybenzoate carboxy-lyase
WD0557	187	52.6473	267		hypothetical protein
interG:IG-457	83	479.933	13		IG-WD0557-WD0558
WD0558	435	25.4665	1284		CBS domain-containing protein
interG:IG-458	33	28.1888	88		IG-WD0558-WD0559
WD0559	138	8.79855	1179	argD	bifunctional N-succinyldiaminopimelate-aminotransferase/acetylornithine transaminase protein
interG:IG-459	43	11.7539	275		IG-WD0559-WD0560
WD0560	654	41.9108	1173	nuoD	NADH dehydrogenase subunit D
interG:IG-460	295	30.2527	733		IG-WD0560-WD0562
WD0562	513	173.704	222		transposase, truncation
interG:IG-461	342	166.936	154		IG-WD0562-WD0563
WD0563	312	17.6472	1329		IS4 family transposase
interG:IG-462	27	112.755	18		IG-WD0563-WD0564
WD0564	40	8.94884	336		hypothetical protein
interG:IG-463	2	1.63414	92		IG-WD0564-WD0565
WD0565	19	1.57121	909		patatin family protein
interG:IG-464	5	1.31878	285		IG-WD0565-WD0566
WD0566	28	4.03212	522		ankyrin repeat-containing protein
interG:IG-465	9	12.0809	56		IG-WD0566-WD0567
WD0567	30	2.38636	945		prophage P2W3, tail protein D, putative
WD0568	5	1.78977	210		prophage P2W3, tail protein X, putative
WD0569	11	2.35576	351		prophage P2W3, tail protein U, putative
WD0570	87	3.20108	2043		prophage P2W3, tail tape measure protein
interG:IG-466	19	158.693	9		IG-WD0570-WD0571
WD0571	30	10.5874	213		hypothetical protein
interG:IG-467	35	24.1372	109		IG-WD0571-WD0572
WD0572	44	12.8197	258		hypothetical protein
interG:IG-468	206	45.5443	340		IG-WD0572-WD0573
WD0573	260	97.2351	201		hypothetical protein
interG:IG-469	14	17.2522	61		IG-WD0573-WD0574
WD0574	4	0.603777	498		contractile tail tube protein
interG:IG-470	0	0	11		IG-WD0574-WD0575
WD0576	7	0.953246	552		hypothetical protein
interG:IG-471	4	50.1135	6		IG-WD0576-WD0577
WD0577	15	0.844609	1335		hypothetical protein
interG:IG-472	0	0	92		IG-WD0577-WD0578
WD0578	3	1.15646	195		hypothetical protein
interG:IG-473	3	56.3777	4		IG-WD0578-WD0579
WD0579	20	1.27515	1179		hypothetical protein
interG:IG-474	4	33.409	9		IG-WD0579-WD0580
WD0580	74	2.88367	1929		hypothetical protein
interG:IG-475	2	9.39628	16		IG-WD0580-WD0581
WD0581	24	2.56992	702		hypothetical protein
interG:IG-476	3	2.75013	82		IG-WD0581-WD0582
WD0582	67	2.45798	2049		regulatory protein RepA, putative
interG:IG-477	5	22.1089	17		IG-WD0582-WD0583
WD0583	14	1.55219	678		hypothetical protein
interG:IG-478	3	1.81863	124		IG-WD0583-WD0584
WD0584	12	2.11747	426		hypothetical protein
WD0585	20	3.00081	501		hypothetical protein
interG:IG-479	10	20.3163	37		IG-WD0585-WD0586
WD0586	148	43.6282	255		hypothetical protein
WD0587	709	155.835	342		IS5 family transposase OrfB
interG:IG-480	716	489.29	110		IG-WD0587-WD0588
WD0588	6989	1378.91	381		IS5 family transposase OrfA
interG:IG-481	457	1272.33	27		IG-WD0588-WD0589
WD0589	119	15.1358	591		hypothetical protein
interG:IG-482	15	102.505	11		IG-WD0589-WD0590
WD0590	101	9.23624	822		hypothetical protein
interG:IG-483	3	2.42485	93		IG-WD0590-WD0591
WD0591	5	0.759295	495		hypothetical protein
interG:IG-484	48	6.16781	585		IG-WD0591-WD0593
interG:IG-485	5	3.32612	113		IG-WD0593-WD0594
WD0594	54	3.30822	1227		prophage LambdaW4, DNA methylase
interG:IG-486	9	52.0409	13		IG-WD0594-WD0595
WD0595	17	2.66228	480		hypothetical protein
interG:IG-487	2	50.1135	3		IG-WD0595-WD0596
WD0596	39	1.97816	1482		ankyrin repeat-containing prophage LambdaW1
WD0597	119	4.9042	1824		prophage LambdaW4, terminase large subunit, putative
interG:IG-488	8	200.454	3		IG-WD0597-WD0598
WD0598	14	4.49736	234		hypothetical protein
interG:IG-489	38	92.1441	31		IG-WD0598-WD0599
WD0599	1385	385.595	270		hypothetical protein
WD0600	920	245.236	282		hypothetical protein
interG:IG-490	50	36.8481	102		IG-WD0600-WD0601
WD0602	50	3.53909	1062		prophage LambdaW4, minor capsid protein C, putative
interG:IG-491	16	16.253	74		IG-WD0602-WD0603
WD0603	27	5.4559	372		hypothetical protein
interG:IG-492	16	33.409	36		IG-WD0603-WD0604
WD0604	2285	170.909	1005		hypothetical protein
interG:IG-493	2191	1697.92	97		IG-WD0604-WD0605
WD0605	40	9.82617	306		hypothetical protein
interG:IG-494	148	22.3397	498		IG-WD0605-WD0606
interG:IG-495	50	19.6781	191		IG-WD0606-WD0607
WD0607	12	8.12651	111		hypothetical protein
interG:IG-496	125	23.8484	394		IG-WD0607-WD0608
WD0608	86	18.2617	354		hypothetical protein
interG:IG-497	10	6.59388	114		IG-WD0608-WD0609
WD0609	83	2.84113	2196		regulatory protein RepA, putative
interG:IG-498	578	61.4546	707		IG-WD0609-WD0610
WD0610	647	13.7855	3528		SNF2 family helicase
interG:IG-499	117	12.6911	693		IG-WD0610-WD0611
WD0611	160	15.7838	762		UDP-N-acetylglucosamine pyrophosphorylase-related protein
interG:IG-500	1132	649.563	131		IG-WD0611-WD0612
WD0612	4169	326.442	960		NAD-dependent epimerase/dehydratase family protein
WD0613	3377	108.622	2337		glycosyl transferase, group 1 family protein / moaA/nifB/pqqE family protein
WD0614	2471	109.584	1695		hypothetical protein
interG:IG-501	245	6138.9	3		IG-WD0614-WD0615
WD0615	1181	89.6728	990		hypothetical protein
WD0616	592	25.0567	1776		ABC transporter, permease/ATP-binding protein, putative
WD0617	480	34.3635	1050		L-allo-threonine aldolase, putative
WD0618	469	33.4804	1053		L-allo-threonine aldolase, putative
interG:IG-502	50	45.8355	82		IG-WD0618-WD0619
WD0619	175	11.0452	1191		GlpT/PgpT/UhpT transporter family protein
interG:IG-503	26	114.966	17		IG-WD0619-WD0620
WD0620	285	16.3788	1308		UDP-glucose 6-dehydrogenase
interG:IG-504	87	102.185	64		IG-WD0620-WD0621
WD0621	112	9.20116	915		hypothetical protein
interG:IG-505	11	1.71195	483		IG-WD0621-WD0622
WD0622	1410	116.217	912		transcriptional regulator, putative
interG:IG-506	158	475.076	25		IG-WD0622-WD0623
WD0623	3563	294.644	909		transcriptional regulator, putative
interG:IG-507	2248	2253.1	75		IG-WD0623-WD0624
interG:IG-508	11	8.26872	100		IG-WD0624-WD0625
WD0625	28	3.2036	657		DNA repair protein RadC, putative
interG:IG-509	2	0.889588	169		IG-WD0625-WD0626
WD0626	794	65.4443	912		transcriptional regulator, putative
interG:IG-510	99	57.6888	129		IG-WD0626-WD0627
WD0627	1893	158.637	897		hypothetical protein
WD0628	153	21.2982	540		hypothetical protein
interG:IG-511	240	25.6992	702		IG-WD0628-WD0630
WD0630	751	23.6998	2382		hypothetical protein
interG:IG-512	834	216.179	290		IG-WD0630-WD0631
WD0631	8204	432.769	1425		hypothetical protein
interG:IG-513	401	401.91	75		IG-WD0631-WD0632
WD0632	983	21.1061	3501		hypothetical protein
interG:IG-514	551	37.0141	1119		IG-WD0632-WD0633
WD0633	32111	832.055	2901		ankyrin repeat-containing prophage LambdaW1
interG:IG-515	1139	210.884	406		IG-WD0633-WD0634
WD0634	35	1.78977	1470		prophage LambdaW5, site-specific recombinase resolvase family protein
WD0635	13	2.2159	441		hypothetical protein
interG:IG-516	3	18.7926	12		IG-WD0635-WD0636
WD0636	10	1.6377	459		ankyrin repeat-containing prophage LambdaW1
interG:IG-517	6	18.0409	25		IG-WD0636-WD0637
WD0637	15	1.79833	627		ankyrin repeat-containing prophage LambdaW1
interG:IG-518	6	1.64008	275		IG-WD0637-WD0638
WD0638	57	3.69053	1161		hypothetical protein
WD0639	35	3.32192	792		prophage LambdaW5, baseplate assembly protein J, putative
interG:IG-519	8	300.681	2		IG-WD0639-WD0640
WD0640	10	2.29878	327		prophage LambdaW5, baseplate assembly protein W, putative
interG:IG-520	2	13.6673	11		IG-WD0640-WD0641
WD0641	4	1.17914	255		hypothetical protein
interG:IG-521	1	10.7386	7		IG-WD0641-WD0642
WD0642	7	1.13159	465		prophage LambdaW5, baseplate assembly protein V
WD0643	7	1.10313	477		hypothetical protein
WD0644	10	1.67045	450		prophage LambdaW5, minor tail protein Z, putative
interG:IG-522	50	21.1152	178		IG-WD0644-WD0645
WD0645	144	22.5511	480		reverse transcriptase, truncation
interG:IG-523	498	200.186	187		IG-WD0645-WD0646
WD0646	7149	1410.48	381		IS5 family transposase OrfA
interG:IG-524	730	498.857	110		IG-WD0646-WD0647
WD0647	753	165.506	342		IS5 family transposase OrfB
interG:IG-525	118	385.656	23		IG-WD0647-WD0648
interG:IG-526	123	65.1122	142		IG-WD0648-WD0649
WD0649	325	16.062	1521		HlyD family secretion protein
interG:IG-527	10	2.83661	265		IG-WD0649-WD0650
WD0650	1057	108.102	735	fabG	3-oxoacyl-(acyl-carrier-protein) reductase
interG:IG-528	290	203.732	107		IG-WD0650-WD0651
WD0651	1421	329.682	324		hypothetical protein
interG:IG-529	190	680.112	21		IG-WD0651-WD0652
WD0652	283	16.6067	1281		M48 family peptidase
interG:IG-530	12	12.7048	71		IG-WD0652-WD0653
WD0653	751	86.3193	654		3,4-dihydroxy-2-butanone 4-phosphate synthase, putative
interG:IG-531	413	5174.22	6		IG-WD0653-WD0654
WD0654	1120	170.082	495	greA	transcription elongation factor GreA
interG:IG-532	296	2472.27	9		IG-WD0654-WD0655
WD0655	1717	83.7012	1542	atpA	F0F1 ATP synthase subunit alpha
WD0656	302	40.466	561	atpH	ATP synthase F1, delta subunit
interG:IG-533	323	58.506	415		IG-WD0656-WD0657
WD0657	1118	195.898	429	rplQ	50S ribosomal protein L17
interG:IG-534	477	5122.31	7		IG-WD0657-WD0658
WD0658	2246	158.083	1068	rpoA	DNA-directed RNA polymerase subunit alpha
interG:IG-535	307	1098.92	21		IG-WD0658-WD0659
WD0659	963	187.051	387	rpsK	30S ribosomal protein S11
interG:IG-536	507	1814.82	21		IG-WD0659-WD0660
WD0660	1551	315.959	369	rpsM	30S ribosomal protein S13
interG:IG-537	386	491.792	59		IG-WD0660-WD0661
WD0661	464	54.3286	642	adk	adenylate kinase
WD0662	1015	57.4099	1329	secY	preprotein translocase subunit SecY
interG:IG-538	182	4560.33	3		IG-WD0662-WD0663
WD0663	918	146.51	471	rplO	50S ribosomal protein L15
interG:IG-539	554	13881.4	3		IG-WD0663-WD0664
WD0664	1566	229.467	513	rpsE	30S ribosomal protein S5
interG:IG-540	414	2593.37	12		IG-WD0664-WD0665
WD0665	760	153.574	372	rplR	50S ribosomal protein L18
interG:IG-541	249	3743.48	5		IG-WD0665-WD0666
WD0666	831	114.407	546	rplF	50S ribosomal protein L6
interG:IG-542	358	1681.93	16		IG-WD0666-WD0667
WD0667	1311	248.859	396	rpsH	30S ribosomal protein S8
interG:IG-543	680	2434.08	21		IG-WD0667-WD0668
WD0668	914	222.348	309	rpsN	30S ribosomal protein S14
interG:IG-544	374	1757.1	16		IG-WD0668-WD0669
WD0669	1070	150.622	534	rplE	50S ribosomal protein L5
interG:IG-545	429	5374.67	6		IG-WD0669-WD0670
WD0670	925	218.656	318	rplX	50S ribosomal protein L24
WD0671	928	193.772	360	rplN	50S ribosomal protein L14
interG:IG-546	415	2399.66	13		IG-WD0671-WD0672
WD0672	1454	461.171	237	rpsQ	30S ribosomal protein S17
WD0673	1552	571.883	204	rpmC	50S ribosomal protein L29
interG:IG-547	848	5794.94	11		IG-WD0673-WD0674
WD0674	2334	423.786	414	rplP	50S ribosomal protein L16
interG:IG-548	1011	5428.36	14		IG-WD0674-WD0675
WD0675	1835	224.288	615	rpsC	30S ribosomal protein S3
interG:IG-549	436	840.365	39		IG-WD0675-WD0676
WD0676	1196	258.344	348	rplV	50S ribosomal protein L22
interG:IG-550	529	7953.01	5		IG-WD0676-WD0677
WD0677	1242	327.584	285	rpsS	30S ribosomal protein S19
interG:IG-551	676	16938.4	3		IG-WD0677-WD0678
WD0678	2143	195.26	825	rplB	50S ribosomal protein L2
WD0679	683	178.268	288	rplW	50S ribosomal protein L23
WD0680	944	115.383	615	rplD	50S ribosomal protein L4
interG:IG-552	362	13605.8	2		IG-WD0680-WD0681
WD0681	2268	235.804	723	rplC	50S ribosomal protein L3
interG:IG-553	742	6197.37	9		IG-WD0681-WD0682
WD0682	1320	300.681	330	rpsJ	30S ribosomal protein S10
interG:IG-554	568	3049.76	14		IG-WD0682-WD0683
WD0683	16198	1038.03	1173	tuf	elongation factor Tu
interG:IG-555	3117	3003.92	78		IG-WD0683-tRNA-Gly-1
tRNA:tRNA-Gly-1	1970	2085.71	71		tRNA-Gly
interG:IG-556	1761	33093.7	4		IG-tRNA-Gly-1-tRNA-Tyr-1
tRNA:tRNA-Tyr-1	1817	1645.59	83		tRNA-Tyr
interG:IG-557	1351	890.833	114		IG-tRNA-Tyr-1-WD0684
WD0684	420	26.3096	1200	carA	carbamoyl phosphate synthase small subunit
interG:IG-558	438	160.608	205		IG-WD0684-WD0685
WD0685	2519	382.533	495		hypothetical protein
interG:IG-559	618	110.608	420		IG-WD0685-WD0686
WD0686	475	26.5077	1347		hypothetical protein
interG:IG-560	154	106.204	109		IG-WD0686-WD0687
WD0687	156	12.7324	921	glpX	fructose 1,6-bisphosphatase II
interG:IG-561	48	30.0681	120		IG-WD0687-WD0688
WD0688	777	178.615	327		hypothetical protein
interG:IG-562	691	49.6583	1046		IG-WD0688-WD0690
WD0690	4015	110.189	2739	ppdK	pyruvate phosphate dikinase
interG:IG-563	605	219.7	207		IG-WD0690-WD0691
WD0691	2253	381.438	444		hypothetical protein
interG:IG-564	788	411.348	144		IG-WD0691-WD0692
WD0692	603	193.708	234		hypothetical protein
interG:IG-565	186	274.15	51		IG-WD0692-WD0693
WD0693	2059	99.9842	1548		reverse transcriptase, putative
WD0694	2219	228.81	729		hypothetical protein
interG:IG-566	35	24.8204	106		IG-WD0694-WD0695
WD0695	377	20.4026	1389		phosphoglucomutase/phosphomannomutase family protein
WD0696	56	2.49232	1689		hypothetical protein
interG:IG-567	2	2.50567	60		IG-WD0696-WD0697
WD0697	7	1.22655	429		hypothetical protein
interG:IG-568	163	24.0722	509		IG-WD0697-WD0698
interG:IG-569	8	1.90909	315		IG-WD0698-WD0699
WD0699	151	11.2606	1008		peptidase, M22 family protein
interG:IG-570	71	34.2121	156		IG-WD0699-WD0700
WD0700	124	69.0452	135		hypothetical protein
interG:IG-571	56	28.4428	148		IG-WD0700-WD0702
WD0702	61	6.21326	738		hypothetical protein
interG:IG-572	239	55.279	325		IG-WD0702-WD0704
WD0704	282	201.886	105		hypothetical protein
interG:IG-573	158	121.193	98		IG-WD0704-WD0705
WD0705	102	6.7435	1137		aminotransferase, class V
interG:IG-574	368	178.469	155		IG-WD0705-WD0706
WD0706	748	80.4397	699		hypothetical protein
interG:IG-575	246	77.697	238		IG-WD0706-WD0707
WD0707	424	47.218	675		ABC transporter, ATP-binding protein
interG:IG-576	206	397.053	39		IG-WD0707-WD0708
WD0708	527	85.7461	462		HesB/YadR/YfhF family protein
interG:IG-577	72	115.154	47		IG-WD0708-WD0709
WD0709	203	12.7163	1200		deoxyguanosinetriphosphate triphosphohydrolase, putative
WD0710	75	5.20569	1083	ribD	riboflavin biosynthesis protein RibD
interG:IG-578	7	4.69814	112		IG-WD0710-WD0711
interG:IG-579	277	88.9836	234		IG-WD0711-WD0712
WD0712	138	15.3001	678	rpe	ribulose-phosphate 3-epimerase
interG:IG-580	103	82.3674	94		IG-WD0712-WD0713
WD0713	348	60.9772	429		hypothetical protein
interG:IG-581	132	135.924	73		IG-WD0713-WD0714
WD0714	34	3.07556	831	dapD	2,3,4,5-tetrahydropyridine-2-carboxylate N-succinyltransferase
interG:IG-582	13	162.869	6		IG-WD0714-WD0715
WD0715	147	38.772	285		hypothetical protein
WD0716	398	76.1266	393		hypothetical protein
interG:IG-583	162	152.22	80		IG-WD0716-WD0717
WD0717	91	6.51475	1050		hypothetical protein
interG:IG-584	580	160.881	271		IG-WD0717-WD0718
interG:IG-585	17464	1063.84	1234		IG-WD0718-WD0719
WD0719	155	7.3977	1575		penicillin-binding protein
WD0720	92	8.23293	840		polysaccharide deacetylase, putative
interG:IG-586	1	0.616149	122		IG-WD0720-WD0721
WD0721	74	3.68628	1509		Mg chelatase-related protein
interG:IG-587	1823	1651.03	83		IG-WD0721-WD0722
WD0722	9812	1639.04	450		hypothetical protein
interG:IG-588	954	289.163	248		IG-WD0722-WD0723
WD0723	2463	154.674	1197	ftsZ	cell division protein FtsZ
WD0724	129	24.3032	399		hypothetical protein
interG:IG-589	35	105.238	25		IG-WD0724-WD0725
WD0725	132	27.1106	366		hypothetical protein
WD0726	40	6.63755	453		hypothetical protein
interG:IG-590	105	91.7776	86		IG-WD0726-WD0727
WD0727	533	50.7804	789	sdhB	succinate dehydrogenase iron-sulfur subunit
interG:IG-591	106	2656.01	3		IG-WD0727-WD0728
WD0728	210	13.8837	1137		hypothetical protein
interG:IG-592	38	68.0112	42		IG-WD0728-WD0729
WD0729	320	30.8391	780		acetyltransferase
WD0730	262	40.7756	483		phosphatidylglycerophosphatase A, putative
interG:IG-593	51	201.773	19		IG-WD0730-WD0731
WD0731	340	25.9735	984	gpsA	glycerol-3-phosphate dehydrogenase (NAD+)
interG:IG-594	361	83.4968	325		IG-WD0731-WD0732
WD0732	1606	156.58	771	ctrA	cell cycle transcriptional regulator
interG:IG-595	2206	2475.01	67		IG-WD0732-WprnpB1
misc_RNA:WprnpB1	90578	23317.7	292		WprnpB1
interG:IG-596	60617	22897.5	199		IG-WprnpB1-WD0733
WD0733	64	2.26182	2127		hypothetical protein
interG:IG-597	10	3.35581	224		IG-WD0733-WD0734
WD0734	158	23.7064	501	nuoE	NADH dehydrogenase subunit E
WD0735	235	14.5391	1215	tgt	queuine tRNA-ribosyltransferase
interG:IG-598	56	22.0394	191		IG-WD0735-WD0736
WD0736	400	94.5537	318		hypothetical protein
interG:IG-599	143	1791.56	6		IG-WD0736-WD0737
WD0737	1159	68.4924	1272		M16 family peptidase putative
WD0738	2364	286.155	621	sodB	superoxide dismutase, Fe
interG:IG-600	12645	947.684	1003		IG-WD0738-WD0740
WD0740	482	25.7513	1407	cydA	cytochrome d ubiquinol oxidase, subunit I
WD0741	115	8.45022	1023	cydB	cytochrome d ubiquinol oxidase, subunit II
interG:IG-601	6	30.0681	15		IG-WD0741-WD0742
WD0742	27	19.3295	105		hypothetical protein
interG:IG-602	15	8.67349	130		IG-WD0742-WD0743
WD0743	575	48.8394	885	era	GTP-binding protein Era
WD0744	453	41.4259	822		hypothetical protein
interG:IG-603	3730	1354.52	207		IG-WD0744-WD0745
WD0745	21339	810.13	1980		hypothetical protein
interG:IG-604	922	753.336	92		IG-WD0745-WD0746
WD0746	690	493.976	105		hypothetical protein
interG:IG-605	258	412.637	47		IG-WD0746-WD0747
WD0747	101	66.5982	114		hypothetical protein
interG:IG-606	19	18.3107	78		IG-WD0747-WD0748
WD0748	22	2.04925	807		hypothetical protein
interG:IG-607	3	7.27454	31		IG-WD0748-tRNA-Ser-1
tRNA:tRNA-Ser-1	29	25.0567	87		tRNA-Ser
interG:IG-608	39	27.657	106		IG-tRNA-Ser-1-WD0749
interG:IG-609	2240	413.713	407		IG-WD0749-WD0750
WD0750	611	43.2477	1062		PQQ repeat-containing protein
WD0751	943	51.3663	1380	lpdA	alpha keto acid dehydrogenase complex, E3 component, lipoamide dehydrogenase
interG:IG-610	64	2405.45	2		IG-WD0751-WD0752
WD0752	102	8.24448	930		phage integrase family site specific recombinase
WD0753	110	26.0023	318		hypothetical protein
interG:IG-611	100	501.135	15		IG-WD0753-WD0754
WD0754	1671	96.4742	1302		ankyrin repeat-containing protein
interG:IG-612	81	71.6328	85		IG-WD0754-WD0755
WD0755	308	24.4224	948	trxB	thioredoxin reductase
WD0756	879	110.124	600		anti-oxidant AhpCTSA family protein
interG:IG-613	13275	1052.62	948		IG-WD0756-WD0757
WD0757	1479	127.35	873		hypothetical protein
interG:IG-614	223	145.765	115		IG-WD0757-WD0758
WD0758	182	40.3569	339		glutaredoxin family protein
interG:IG-615	22	24.3198	68		IG-WD0758-WD0759
WD0759	267	21.5117	933	ribF	riboflavin biosynthesis protein RibF
WD0760	581	91.5595	477	lspA	lipoprotein signal peptidase
interG:IG-616	182	471.758	29		IG-WD0760-WD0761
WD0761	1061	59.4747	1341		insulinase family protease
WD0762	762	43.3937	1320		M16 family peptidase putative
interG:IG-617	86	718.293	9		IG-WD0762-WD0763
WD0763	564	75.5722	561		phosphoribosylglycinamide formyltransferase, putative
interG:IG-618	57	14.0944	304		IG-WD0763-WD0764
WD0764	175	31.5463	417		hypothetical protein
WD0765	159	22.5086	531		putative monovalent cation/H+ antiporter subunit E
interG:IG-619	9	5.83217	116		IG-WD0765-WD0766
WD0766	69	3.63982	1425		ankyrin repeat-containing protein
interG:IG-620	4	2.50567	120		IG-WD0766-WD0767
WD0767	59	9.85565	450	smpB	SsrA-binding protein
interG:IG-621	15	187.926	6		IG-WD0767-WD0768
WD0768	90	8.54207	792	lgt	prolipoprotein diacylglyceryl transferase
interG:IG-622	151	16.4503	690		IG-WD0768-WD0770
WD0770	846	36.4227	1746		type I secretion system ATPase
interG:IG-623	78	14.027	418		IG-WD0770-WD0771
WD0771	220	11.9577	1383		hypothetical protein
interG:IG-624	6	112.755	4		IG-WD0771-WD0772
WD0772	40	4.93729	609		hypothetical protein
interG:IG-625	16	300.681	4		IG-WD0772-WD0773
WD0773	59	5.4351	816		hypothetical protein
interG:IG-626	8	46.2586	13		IG-WD0773-tRNA-Arg-3
tRNA:tRNA-Arg-3	13	13.2056	74		tRNA-Arg
interG:IG-627	28	31.4144	67		IG-tRNA-Arg-3-WD0774
WD0774	464	72.2132	483	ssb	single-strand binding protein
interG:IG-628	45	375.851	9		IG-WD0774-WD0775
WD0775	191	16.2784	882	dapA	dihydrodipicolinate synthase
interG:IG-629	79	156.275	38		IG-WD0775-WD0776
WD0776	506	19.1232	1989	ligA	DNA ligase, NAD-dependent
interG:IG-630	50	17.5631	214		IG-WD0776-WD0778
WD0778	313	17.784	1323	gltX	glutamyl-tRNA synthetase
interG:IG-631	10544	1654.69	479		IG-WD0778-WD0779
WD0779	4378	2551.13	129		hypothetical protein
interG:IG-632	16	20.0454	60		IG-WD0779-WD0780
WD0780	823	18.5781	3330	dnaE	DNA polymerase III, alpha subunit
interG:IG-633	261	408.738	48		IG-WD0780-WD0781
WD0781	2675	259.794	774		ribosomal protein S6 family protein
WD0782	529	144.076	276	rpsR	30S ribosomal protein S18
interG:IG-634	264	2834.99	7		IG-WD0782-WD0783
WD0783	898	121.627	555	rplI	50S ribosomal protein L9
interG:IG-635	307	3846.21	6		IG-WD0783-WD0784
WD0784	558	179.252	234		hypothetical protein
WD0785	407	130.745	234		hypothetical protein
WD0786	295	17.1502	1293	purB	adenylosuccinate lyase
tRNA:tRNA-Met-1	50	51.4865	73		tRNA-Met
interG:IG-636	52	22.9932	170		IG-tRNA-Met-1-WD0787
WD0787	65	3.88708	1257		araM protein
interG:IG-637	19	34.0056	42		IG-WD0787-WD0788
WD0788	337	21.1632	1197	dapE	succinyl-diaminopimelate desuccinylase
interG:IG-638	23	14.7771	117		IG-WD0788-WD0789
WD0789	42	4.94077	639	nth	endonuclease III
interG:IG-639	9	22.5511	30		IG-WD0789-WD0790
WD0790	40	3.103	969		hypothetical protein
interG:IG-640	199	36.6639	408		IG-WD0790-WD0791
WD0791	605	32.0493	1419		isocitrate dehydrogenase
interG:IG-641	13	6.7394	145		IG-WD0791-WD0792
WD0792	92	13.0238	531		hypothetical protein
interG:IG-642	74	252.845	22		IG-WD0792-WD0793
WD0793	227	35.7728	477		hypothetical protein
interG:IG-643	127	57.5097	166		IG-WD0793-WD0795
WD0795	2062	118.502	1308	rho	transcription termination factor Rho
interG:IG-644	1158	295.075	295		IG-WD0795-WD0796
WD0796	505	62.9535	603		hypothetical protein
interG:IG-645	62	14.0802	331		IG-WD0796-WD0797
WD0797	234	9.72351	1809		peptidyl-prolyl cis-trans isomerse D, putative
interG:IG-646	535	100.289	401		IG-WD0797-WD0798
WD0798	1389	325.269	321	rpsP	30S ribosomal protein S16
interG:IG-647	226	1698.85	10		IG-WD0798-WD0799
WD0799	380	28.9409	987	ispB	octaprenyl-diphosphate synthase
interG:IG-648	27	33.2721	61		IG-WD0799-WD0800
WD0800	977	128.844	570	grpE	heat shock protein GrpE
interG:IG-649	211	932.995	17		IG-WD0800-WD0801
WD0801	555	41.7612	999	trpS	tryptophanyl-tRNA synthetase
interG:IG-650	173	74.3111	175		IG-WD0801-WD0802
WD0802	100	9.86486	762		alpha/beta fold family hydrolase
WD0803	500	78.7948	477		cytochrome c family protein
interG:IG-651	326	49.9094	491		IG-WD0803-WD0804
WD0804	8	1.26072	477		hypothetical protein
interG:IG-652	1	10.7386	7		IG-WD0804-WD0805
WD0805	4	2.50567	120		hypothetical protein
interG:IG-653	4	4.29544	70		IG-WD0805-WD0806
WD0806	6	3.57953	126		hypothetical protein
interG:IG-654	4	100.227	3		IG-WD0806-WD0807
WD0807	33	5.74217	432		hypothetical protein
interG:IG-655	419	178.956	176		IG-WD0807-WD0808
WD0808	671	480.374	105		hypothetical protein
WD0809	452	251.681	135		hypothetical protein
interG:IG-656	184	74.3619	186		IG-WD0809-WD0810
WD0810	35	15.3857	171		hypothetical protein
interG:IG-657	102	139.407	55		IG-WD0810-WD0811
WD0811	2130	248.237	645		hypothetical protein
WD0812	245	52.9216	348		hypothetical protein
interG:IG-658	14	10.3175	102		IG-WD0812-WD0813
WD0813	252	14.9274	1269	proS	prolyl-tRNA synthetase
WD0814	45	9.09317	372	acpS	holo-(acyl-carrier-protein) synthase
interG:IG-659	9	61.5029	11		IG-WD0814-WD0815
WD0815	239	70.4537	255		hypothetical protein
interG:IG-660	9	5.93449	114		IG-WD0815-WD0816
WD0816	178	8.93808	1497		putative monovalent cation/H+ antiporter subunit D
WD0817	125	14.1724	663		type IV secretion system protein VirB8, putative
interG:IG-661	25	27.6361	68		IG-WD0817-WD0818
WD0818	20	2.27789	660		hypothetical protein
interG:IG-662	11	3.97535	208		IG-WD0818-WD0819
WD0819	142	12.9856	822		DNA polymerase III, subunit, putative
interG:IG-663	74	327.212	17		IG-WD0819-WD0820
WD0820	120	15.3409	588		Sua5/YciO/YrdC/YwlC family protein
interG:IG-664	34	21.6592	118		IG-WD0820-WD0821
WD0821	423	67.5096	471		hypothetical protein
interG:IG-665	218	218.495	75		IG-WD0821-WD0822
WD0822	14	1.17716	894	miaA	tRNA delta(2)-isopentenylpyrophosphate transferase
interG:IG-666	2	50.1135	3		IG-WD0822-WD0823
WD0823	30	2.72356	828		hypothetical protein
interG:IG-667	46	11.6819	296		IG-WD0823-WD0824
WD0824	114	4.23808	2022	recG	ATP-dependent DNA helicase RecG
interG:IG-668	12025	1519.2	595		IG-WD0824-WD0825
WD0825	419	156.698	201		hypothetical protein
interG:IG-669	399	111.085	270		IG-WD0825-WD0826
WD0826	79	20.6196	288		hypothetical protein
interG:IG-670	73	365.828	15		IG-WD0826-WD0827
WD0827	474	61.8588	576		hypothetical protein
interG:IG-671	361	1507.58	18		IG-WD0827-tRNA-Gln-1
tRNA:tRNA-Gln-1	585	586.328	75		tRNA-Gln
WD0828	436	97.5423	336	cutA	periplasmic divalent cation tolerance protein
interG:IG-672	69	31.6265	164		IG-WD0828-WD0829
WD0829	1326	328.963	303		hypothetical protein
WD0830	14218	793.445	1347		hypothetical protein
interG:IG-673	6589	786.185	630		IG-WD0830-WD0831
WD0831	1646	119.546	1035	hflK	hflK protein
interG:IG-674	290	10899.7	2		IG-WD0831-WD0832
WD0832	1168	100.571	873	hflC	hflC protein
interG:IG-675	276	6915.66	3		IG-WD0832-WD0833
WD0833	2246	113.007	1494	htrA	protease DO
interG:IG-676	76	49.2495	116		IG-WD0833-WD0834
interG:IG-677	951	175.643	407		IG-WD0834-WD0835
WD0835	2920	162.23	1353		hypothetical protein
interG:IG-678	358	295.725	91		IG-WD0835-WD0836
WD0836	417	298.533	105		hypothetical protein
interG:IG-679	1207	2452.17	37		IG-WD0836-WD0837
WD0837	14902	5744.55	195		hypothetical protein
interG:IG-680	14799	33710.4	33		IG-WD0837-WD0838
WD0838	97013	2964.43	2460		hypothetical protein
interG:IG-681	2186	817.523	201		IG-WD0838-WD0839
WD0839	307	12.095	1908	uvrB	excinuclease ABC subunit B
interG:IG-682	73	238.584	23		IG-WD0839-WD0840
WD0840	76	57.7064	99		hypothetical protein
interG:IG-683	11	3.03997	272		IG-WD0840-WD0841
WD0841	16	3.96938	303		IS5 family transposase
interG:IG-684	4	2.91923	103		IG-WD0841-WD0842
interG:IG-685	1	0.383522	196		IG-WD0842-WD0843
interG:IG-686	6	1.46912	307		IG-WD0843-WD0844
WD0844	47	9.34656	378		cytochrome c-type biogenesis protein CcmH, putative
WD0845	375	27.0786	1041		hypothetical protein
interG:IG-687	139	5224.33	2		IG-WD0845-WD0846
WD0846	332	69.3237	360	fdx	ferredoxin, iron-sulfur cluster assembly system
interG:IG-688	92	82.3293	84		IG-WD0846-WD0847
WD0847	95	66.122	108		hypothetical protein
WD0848	213	116.024	138		hypothetical protein
interG:IG-689	11246	1154.87	732		IG-WD0848-WD0849
WD0849	263	12.9214	1530	murD	UDP-N-acetylmuramoylalanine--D-glutamate ligase
interG:IG-690	15	187.926	6		IG-WD0849-WD0850
WD0850	26	3.30698	591		hypothetical protein
interG:IG-691	4	75.1702	4		IG-WD0850-WD0851
WD0851	24	6.13634	294		hypothetical protein
WD0852	104	14.2399	549		methyltransferase, putative
interG:IG-692	48	29.5752	122		IG-WD0852-WD0853
WD0853	243	28.8568	633		hypothetical protein
WD0854	1584	31.9307	3729		hypothetical protein
interG:IG-693	52	43.9197	89		IG-WD0854-WD0855
WD0855	1484	37.4463	2979		hypothetical protein
WD0856	1732	54.5204	2388		hypothetical protein
interG:IG-694	244	2037.95	9		IG-WD0856-WD0857
WD0857	2238	65.8181	2556		type IV secretion system protein VirB6
WD0858	2237	69.8902	2406		type IV secretion system protein VirB4
interG:IG-695	533	4451.75	9		IG-WD0858-WD0859
WD0859	662	167.551	297		type IV secretion system protein VirB3, putative
interG:IG-696	126	87.6986	108		IG-WD0859-WD0860
WD0860	635	31.0762	1536	lysK	lysyl-tRNA synthetase
interG:IG-697	12019	1459.57	619		IG-WD0860-WD0861
WD0861	343	159.157	162		hypothetical protein
interG:IG-698	593	280.352	159		IG-WD0861-WD0862
WD0862	785	22.4027	2634	alaS	alanyl-tRNA synthetase
interG:IG-699	94	42.8242	165		IG-WD0862-WD0863
WD0863	393	66.5358	444		hypothetical protein
interG:IG-700	580	444.885	98		IG-WD0863-WD0864
WD0864	926	336.269	207	rpmI	ribosomal protein L35
interG:IG-701	818	3074.46	20		IG-WD0864-WD0865
WD0865	1196	245.638	366	rplT	50S ribosomal protein L20
interG:IG-702	301	1885.52	12		IG-WD0865-WD0866
WD0866	344	28.7317	900	fmt	methionyl-tRNA formyltransferase
interG:IG-703	7	6.57739	80		IG-WD0866-WD0867
WD0867	392	19.4886	1512	purH	phosphoribosylaminoimidazolecarboxamide formyltransferase/IMP cyclohydrolase
interG:IG-704	11584	1079.02	807		IG-WD0867-tRNA-Asn-1
tRNA:tRNA-Asn-1	273	285.02	72		tRNA-Asn
interG:IG-705	221	503.413	33		IG-tRNA-Asn-1-WD0868
WD0868	485	23.9695	1521	pgm	phosphoglyceromutase
interG:IG-706	78	150.34	39		IG-WD0868-WD0869
WD0869	1121	85.8979	981	fabD	malonyl CoA-acyl carrier protein transacylase
interG:IG-707	45	26.427	128		IG-WD0869-WD0870
WD0870	430	158.447	204		ribosomal protein L31, putative
interG:IG-708	251	496.519	38		IG-WD0870-WD0871
WD0871	252	23.8275	795	ppnK	inorganic polyphosphate/ATP-NAD kinase
interG:IG-709	78	70.6419	83		IG-WD0871-WD0872
WD0872	2360	130.827	1356		hypothetical protein
interG:IG-710	875	274.058	240		IG-WD0872-WD0873
interG:IG-711	106	442.669	18		IG-WD0873-WD0874
interG:IG-712	49	42.8295	86		IG-WD0874-WD0875
WD0875	846	214.121	297		IS5 family transposase
interG:IG-713	3268	1616.16	152		IG-WD0875-WD0876
WD0876	1489	793.819	141		hypothetical protein
interG:IG-714	434	486.924	67		IG-WD0876-WD0877
WD0877	374	246.611	114		hypothetical protein
interG:IG-715	10770	1383.9	585		IG-WD0877-tRNA-Gly-2
tRNA:tRNA-Gly-2	81	83.4081	73		tRNA-Gly
interG:IG-716	37	15.4517	180		IG-tRNA-Gly-2-WD0878
WD0878	193	23.3621	621		3'-5' exonuclease
interG:IG-717	106	62.7405	127		IG-WD0878-WD0879
WD0879	302	70.0661	324	trx	thioredoxin
interG:IG-718	163	291.732	42		IG-WD0879-tRNA-Met-2
tRNA:tRNA-Met-2	627	612.1	77		tRNA-Met
interG:IG-719	605	678.776	67		IG-tRNA-Met-2-WD0880
WD0880	984	112.072	660		coenzyme PQQ synthesis protein C, putative
interG:IG-720	158	304.536	39		IG-WD0880-WD0881
interG:IG-721	6	5.85742	77		IG-WD0882-WD0883
WD0883	9	1.13322	597		dihydropteroate synthase, putative
WD0884	14	2.19246	480	folA	dihydrofolate reductase
WD0885	21	2.13899	738		hypothetical protein
interG:IG-722	3	14.0944	16		IG-WD0885-WD0886
WD0886	1521	828.507	138		hypothetical protein
interG:IG-723	8289	928.593	671		IG-WD0886-WD0887
WD0887	280	15.5563	1353	radA	DNA repair protein RadA
WD0888	455	37.5027	912	ftsY	cell division ABC transporter, periplasmic substrate-binding protein FtsY
interG:IG-724	240	94.4547	191		IG-WD0888-WD0889
WD0889	1500	293.634	384		scaffold protein
interG:IG-725	860	5387.2	12		IG-WD0889-WD0890
WD0890	1140	206.99	414		HesB/YadR/YfhF family protein
WD0891	454	74.3514	459	hscB	co-chaperone Hsc20
WD0892	1337	57.4629	1749	hscA	chaperone protein HscA
interG:IG-726	47	504.714	7		IG-WD0892-WD0893
WD0893	388	39.0442	747	lepB	signal peptidase I
interG:IG-727	160	23.0849	521		IG-WD0893-WD0894
WD0894	59	25.9359	171		hypothetical protein
interG:IG-728	219	64.0556	257		IG-WD0894-WD0895
WD0895	838	70.9377	888	pyrB	aspartate carbamoyltransferase catalytic subunit
interG:IG-729	32	38.7975	62		IG-WD0895-WD0896
WD0896	33	26.6733	93		hypothetical protein
interG:IG-730	62	97.0949	48		IG-WD0896-WD0897
WD0897	587	43.0067	1026		iron compound ABC transporter, periplasmic iron compound-binding protein
interG:IG-731	6648	1627.79	307		IG-WD0897-WD0898
WD0898	982	215.84	342		hypothetical protein
interG:IG-732	40	15.7425	191		IG-WD0898-WD0899
WD0899	22	5.68297	291		hypothetical protein
interG:IG-733	9	14.3943	47		IG-WD0899-WD0900
interG:IG-734	26	9.04827	216		IG-WD0900-WD0901
interG:IG-735	9	4.1505	163		IG-WD0901-WD0902
interG:IG-736	2143	629.257	256		IG-WD0902-WD0903
interG:IG-737	27	23.8776	85		IG-WD0903-WD0904
WD0904	800	230.407	261		hypothetical protein
interG:IG-738	801	5017.61	12		IG-WD0904-WD0905
WD0905	1423	391.821	273	rpsO	30S ribosomal protein S15
interG:IG-739	951	5106.21	14		IG-WD0905-WD0906
WD0906	5292	174.934	2274	pnp	polynucleotide phosphorylase/polyadenylase
interG:IG-740	205	75.1702	205		IG-WD0906-WD0907
WD0907	139	26.9991	387		transposase, degenerate
interG:IG-741	5	15.034	25		IG-WD0907-WD0908
interG:IG-742	160	135.137	89		IG-WD0908-WD0909
WD0909	606	133.196	342		IS5 family transposase OrfB
interG:IG-743	728	497.49	110		IG-WD0909-WD0910
WD0910	6996	1380.29	381		IS5 family transposase OrfA
interG:IG-744	475	566.76	63		IG-WD0910-WD0911
interG:IG-745	108	69.3879	117		IG-WD0911-WD0912
WD0912	320	8.99905	2673		hypothetical protein
interG:IG-746	67	22.384	225		IG-WD0912-WD0913
WD0913	1167	28.3071	3099		phosphoribosylformylglycinamidine synthase II domain-containing protein
interG:IG-747	56	44.3109	95		IG-WD0913-WD0914
WD0914	1185	173.639	513		hypothetical protein
interG:IG-748	586	880.995	50		IG-WD0914-WD0915
WD0915	574	306.012	141		hypothetical protein
interG:IG-749	369	65.2654	425		IG-WD0915-WD0916
WD0916	1684	45.2742	2796	uvrA	excinuclease ABC, A subunit
interG:IG-750	49	68.21	54		IG-WD0916-WD0917
WD0917	283	67.5339	315		hypothetical protein
interG:IG-751	456	151.003	227		IG-WD0917-WD0918
WD0918	179	43.1265	312		competence protein F, interruption-N
WD0919	628	138.032	342		IS5 family transposase OrfB
interG:IG-752	728	497.49	110		IG-WD0919-WD0920
WD0920	6995	1380.09	381		IS5 family transposase OrfA
interG:IG-753	461	393.789	88		IG-WD0920-WD0921
interG:IG-754	1146	149.298	577		IG-WD0921-WD0923
WD0923	513	128.541	300		hypothetical protein
WD0924	367	17.5159	1575	murE	UDP-N-acetylmuramoylalanyl-D-glutamate--2, 6-diaminopimelate ligase
WD0925	378	23.4442	1212	metC	cystathionine beta-lyase
interG:IG-755	31	332.897	7		IG-WD0925-WD0926
WD0926	126	33.2332	285		bolA protein, putative
interG:IG-756	210	199.82	79		IG-WD0926-WD0928
WD0928	3832	149.793	1923	dnaK	dnaK protein
interG:IG-757	235	205.407	86		IG-WD0928-WD0929
WD0929	717	30.5539	1764		ribonuclease, Rne/Rng family protein
interG:IG-758	72	36.3239	149		IG-WD0929-WD0930
WD0930	856	320.128	201	rpmG	50S ribosomal protein L33
interG:IG-759	597	1795.06	25		IG-WD0930-WD0931
WD0931	784	213.527	276		hypothetical protein
interG:IG-760	3209	753.816	320		IG-WD0931-WD0932
WD0932	319	96.3024	249		IS5 family transposase
interG:IG-761	460	1728.92	20		IG-WD0932-WD0933
WD0933	7132	1407.12	381		IS5 family transposase OrfA
interG:IG-762	730	498.857	110		IG-WD0933-WD0934
WD0934	756	166.166	342		IS5 family transposase OrfB
interG:IG-763	183	136.2	101		IG-WD0934-WD0935
interG:IG-764	76	25.5042	224		IG-WD0935-WD0937
WD0937	131	11.1647	882		cation ABC transporter, periplasmic cation-binding protein, putative
interG:IG-765	65	135.724	36		IG-WD0937-WD0938
WD0938	134	14.4724	696		cation ABC transporter, ATP-binding protein, putative
WD0939	96	5.04287	1431		ubiquinone biosynthesis protein AarF, putative
interG:IG-766	57	26.6131	161		IG-WD0939-WD0940
WD0940	37	25.7528	108		hypothetical protein
interG:IG-767	10	5.11362	147		IG-WD0940-WD0941
interG:IG-768	128	54.3604	177		IG-WD0941-WD0942
WD0942	1338	62.3158	1614		hypothetical protein
interG:IG-769	21	10.0546	157		IG-WD0942-WD0943
interG:IG-770	26	9.04827	216		IG-WD0943-WD0944
interG:IG-771	9	4.1505	163		IG-WD0944-WD0945
interG:IG-772	16	48.1089	25		IG-WD0945-WD0946
WD0946	2165	645.808	252		hypothetical protein
interG:IG-773	186	29.3732	476		IG-WD0946-WD0947
WD0947	65	11.9756	408		IS5 family transposase
interG:IG-774	85	18.3079	349		IG-WD0947-WD0948
WD0948	116	8.9159	978		quinone oxidoreductase, putative
interG:IG-775	45	19.898	170		IG-WD0948-WD0949
WD0949	717	100.367	537		cytochrome C oxidase assembly protein
WD0950	6565	682.562	723		hypothetical protein
interG:IG-776	712	677.484	79		IG-WD0950-WD0951
WD0951	30	2.94785	765		RNA methyltransferase
interG:IG-777	16	13.0731	92		IG-WD0951-WD0952
WD0952	120	18.0048	501		Smr domain-containing protein
interG:IG-778	155	41.9115	278		IG-WD0952-WD0953
WD0953	183	104.213	132		hypothetical protein
interG:IG-779	107	20.008	402		IG-WD0953-WD0954
WD0954	661	48.0073	1035	asd	aspartate-semialdehyde dehydrogenase
interG:IG-780	267	112.125	179		IG-WD0954-WD0955
WD0955	419	76.0781	414		hypothetical protein
interG:IG-781	2326	546.394	320		IG-WD0955-WD0956
interG:IG-782	70	24.7038	213		IG-WD0956-WD0957
WD0957	387	23.5363	1236		amino acid permease family protein
interG:IG-783	152	65.6659	174		IG-WD0957-WD0958
WD0958	2671	136.864	1467		hypothetical protein
interG:IG-784	321	181.426	133		IG-WD0958-WD0959
WD0959	329	123.04	201		hypothetical protein
interG:IG-785	9	7.35361	92		IG-WD0959-WD0960
WD0960	150	9.66198	1167	lysC	aspartate kinase
interG:IG-786	71	58.6493	91		IG-WD0960-WD0961
interG:IG-787	43	15.3191	211		IG-WD0961-WD0962
interG:IG-788	71	23.9331	223		IG-WD0962-WD0963
WD0963	1164	45.6433	1917	uvrD	helicase II - UvrD/PcrA
interG:IG-789	9	5.32702	127		IG-WD0963-WD0964
WD0964	5	0.87611	429		hypothetical protein
interG:IG-790	27	10.5708	192		IG-WD0964-WD0965
WD0965	189	24.1619	588	nuoJ	NADH dehydrogenase I, J subunit
WD0966	152	36.9769	309	nuoK	NADH dehydrogenase I, K subunit
WD0967	892	36.3425	1845	nuoL	NADH dehydrogenase I, L subunit
interG:IG-791	137	3432.77	3		IG-WD0967-WD0968
WD0968	770	40.1116	1443	nuoM	NADH dehydrogenase I, M subunit
WD0969	685	37.7228	1365		NADH dehydrogenase I, N subunit, putative
interG:IG-792	51	225.511	17		IG-WD0969-WD0970
WD0970	205	14.7604	1044		biotin protein ligase, putative
WD0971	29	15.7966	138		hypothetical protein
WD0972	28	5.35564	393	ccmE	cytochrome c-type biogenesis protein CcmE
interG:IG-793	13	13.5724	72		IG-WD0972-WD0973
WD0973	85	17.0386	375		hypothetical protein
interG:IG-794	74	57.3464	97		IG-WD0973-WD0974
WD0974	359	55.527	486		hypothetical protein
interG:IG-795	197	361.184	41		IG-WD0974-WD0975
WD0975	1572	82.5769	1431		hypothetical protein
interG:IG-796	335	97.9845	257		IG-WD0975-tRNA-Ala-1
tRNA:tRNA-Ala-1	42	41.5414	76		tRNA-Ala
interG:IG-797	37	8.1563	341		IG-tRNA-Ala-1-tRNA-Lys-1
tRNA:tRNA-Lys-1	179	184.322	73		tRNA-Lys
interG:IG-798	169	668.619	19		IG-tRNA-Lys-1-WD0976
WD0976	536	32.1302	1254		NADH dehydrogenase I subunit F
interG:IG-799	43	115.44	28		IG-WD0976-WD0977
WD0977	240	34.7608	519	infC	translation initiation factor IF-3
interG:IG-800	114	714.117	12		IG-WD0977-WD0978
WD0978	890	35.1743	1902	thrS	threonyl-tRNA synthetase
WD0979	357	93.1798	288		hypothetical protein
interG:IG-801	122	79.7458	115		IG-WD0979-WD0980
WD0980	250	36.8481	510	nuoI	NADH dehydrogenase subunit I
interG:IG-802	4	2.89116	104		IG-WD0980-WD0981
WD0981	124	6.1042	1527	trmE	tRNA modification GTPase TrmE
interG:IG-803	22	35.1861	47		IG-WD0981-tRNA-Ser-2
tRNA:tRNA-Ser-2	1103	942.19	88		tRNA-Ser
interG:IG-804	320	143.181	168		IG-tRNA-Ser-2-WD0982
WD0982	305	22.5437	1017		pyridine nucleotide-disulphide oxidoreductase family protein
interG:IG-805	9036	1902.63	357		IG-WD0982-WD0983
WD0983	3057	2127.73	108		hypothetical protein
interG:IG-806	1113	1045.81	80		IG-WD0983-WD0984
WD0984	729	253.7	216		hypothetical protein
interG:IG-807	214	198.598	81		IG-WD0984-WD0985
WD0985	172	13.5102	957	fabH	3-oxoacyl-(acyl-carrier-protein) synthase III
WD0986	834	60.3969	1038	plsX	putative glycerol-3-phosphate acyltransferase PlsX
interG:IG-808	424	3187.22	10		IG-WD0986-WD0987
WD0987	621	255.086	183	rpmF	50S ribosomal protein L32
interG:IG-809	650	53.693	910		IG-WD0987-WD0989
WD0989	249	23.9047	783		hypothetical protein
WD0990	76	8.13809	702		ABC transporter, ATP-binding protein
interG:IG-810	1062	249.471	320		IG-WD0990-WD0991
WD0991	2490	375.851	498		hypothetical protein
interG:IG-811	700	730.822	72		IG-WD0991-WD0992
WD0992	588	37.9726	1164	dxr	1-deoxy-D-xylulose 5-phosphate reductoisomerase
interG:IG-812	619	166.776	279		IG-WD0992-WD0993
WD0993	1766	298.988	444		hypothetical protein
interG:IG-813	788	411.348	144		IG-WD0993-WD0994
WD0994	603	193.708	234		hypothetical protein
interG:IG-814	186	274.15	51		IG-WD0994-WD0995
WD0995	2059	99.9842	1548		reverse transcriptase
WD0996	1815	170.33	801		hypothetical protein
interG:IG-815	84	185.715	34		IG-WD0996-WD0997
WD0997	2267	136.547	1248	iscS	cysteine desulfurase
interG:IG-816	302	79.3756	286		IG-WD0997-WD0998
WD0998	702	37.1878	1419	tldD	tldD protein
interG:IG-817	9	10.9118	62		IG-WD0998-tRNA-Leu-5
tRNA:tRNA-Leu-5	93	82.2451	85		tRNA-Leu
interG:IG-818	96	103.091	70		IG-tRNA-Leu-5-WD0999
WD0999	361	54.4909	498		hypothetical protein
interG:IG-819	22	6.53654	253		IG-WD0999-WD1000
WD1000	64	6.79505	708		uroporphyrinogen-III synthase, putative
WD1001	113	10.89	780	xth	exodeoxyribonuclease III
interG:IG-820	75	216.837	26		IG-WD1001-WD1002
WD1002	1359	100.153	1020		hypothetical protein
interG:IG-821	103	154.851	50		IG-WD1002-WD1003
WD1003	468	13.6514	2577	polA	DNA polymerase I
interG:IG-822	137	48.123	214		IG-WD1003-WD1004
interG:IG-823	124	40.1772	232		IG-WD1004-WD1005
WD1005	79	7.35867	807		hypothetical protein
interG:IG-824	27	405.919	5		IG-WD1005-WD1006
WD1006	363	42.3051	645		phospholipase/carboxylesterase family protein
interG:IG-825	689	130.459	397		IG-WD1006-WD1007
WD1007	1256	268.985	351		hypothetical protein
interG:IG-826	98	61.389	120		IG-WD1007-WD1008
WD1008	315	14.1958	1668		aminopeptidase P
interG:IG-827	56	526.192	8		IG-WD1008-WD1009
WD1009	698	27.1157	1935	gidA	tRNA uridine 5-carboxymethylaminomethyl modification enzyme GidA
interG:IG-828	209	84.0138	187		IG-WD1009-tRNA-His-1
tRNA:tRNA-His-1	172	170.122	76		tRNA-His
interG:IG-829	8	4.00908	150		IG-tRNA-His-1-WD1010
WD1010	139	7.02195	1488	mviN	integral membrane protein MviN
interG:IG-830	34	851.929	3		IG-WD1010-WD1011
WD1011	231	6.8256	2544		hypothetical protein
interG:IG-831	8	11.1363	54		IG-WD1011-WD1012
WD1012	98	6.16975	1194		HK97 family phage portal protein
interG:IG-832	426	67.558	474		IG-WD1012-WD1013
WD1013	527	169.294	234		hypothetical protein
interG:IG-833	60	17.969	251		IG-WD1013-WD1014
WD1014	43	5.23029	618	lipB	lipoyltransferase
WD1015	236	18.1392	978		hypothetical protein
interG:IG-834	1068	227.427	353		IG-WD1015-WD1016
WD1016	171	8.78013	1464		phage uncharacterized protein
interG:IG-835	16324	1366.46	898		IG-WD1016-WD1018
WD1018	234	22.0424	798		phosphoribosylformylglycinamidine synthase I, putative
interG:IG-836	30	375.851	6		IG-WD1018-WD1019
WD1019	235	14.1207	1251		phosphate ABC transporter, permease protein, putative
interG:IG-837	60	93.9628	48		IG-WD1019-WD1020
WD1020	413	169.646	183		hypothetical protein
interG:IG-838	480	751.702	48		IG-WD1020-WD1021
WD1021	907	180.369	378	rplS	50S ribosomal protein L19
WD1022	722	76.3332	711	trmD	tRNA (guanine-N1)-methyltransferase
interG:IG-839	34	34.5377	74		IG-WD1022-WD1023
WD1023	130	13.5161	723	purC	phosphoribosylaminoimidazole-succinocarboxamide synthase
WD1024	502	36.354	1038	purM	phosphoribosylaminoimidazole synthetase
interG:IG-840	7	3.95633	133		IG-WD1024-WD1025
WD1025	17	4.34658	294		hypothetical protein
interG:IG-841	6	5.63777	80		IG-WD1025-WD1026
WD1026	9	2.42485	279		hypothetical protein
interG:IG-842	2	2.27789	66		IG-WD1026-WD1027
WD1027	93	8.53581	819		CBS domain-containing protein
interG:IG-843	38	7.10564	402		IG-WD1027-WD1028
WD1028	84	6.20875	1017	hemE	uroporphyrinogen decarboxylase
interG:IG-844	20	22.1089	68		IG-WD1028-WD1029
WD1029	902	56.7869	1194	aspC	aspartate aminotransferase
interG:IG-845	29	48.443	45		IG-WD1029-WD1030
WD1030	36	5.534	489		hypothetical protein
interG:IG-846	6	3.17621	142		IG-WD1030-WD1031
WD1031	19	8.81626	162		hypothetical protein
interG:IG-847	581	207.971	210		IG-WD1031-WD1032
interG:IG-848	26	26.059	75		IG-WD1032-WD1033
WD1033	1339	81.8316	1230		permease, putative
interG:IG-849	74	41.2044	135		IG-WD1033-WD1034
WD1034	890	54.7924	1221		hypothetical protein
interG:IG-850	267	501.761	40		IG-WD1034-WD1035
WD1035	1576	92.6982	1278	glyA	serine hydroxymethyltransferase
interG:IG-851	3190	549.984	436		IG-WD1035-WD1036
WD1036	261	155.71	126		hypothetical protein
interG:IG-852	53	147.556	27		IG-WD1036-WD1037
WD1037	66	37.5851	132		hypothetical protein
interG:IG-853	38	13.1031	218		IG-WD1037-WD1038
WD1038	1288	872.245	111		hypothetical protein
interG:IG-854	1232	3193.44	29		IG-WD1038-WD1039
WD1039	8395	442.845	1425		hypothetical protein
interG:IG-855	231	25.3124	686		IG-WD1039-WD1041
WD1041	300	6.65812	3387		surface protein-related protein
interG:IG-856	21	6.3143	250		IG-WD1041-tRNA-Val-1
tRNA:tRNA-Val-1	122	125.627	73		tRNA-Val
interG:IG-857	117	338.266	26		IG-tRNA-Val-1-WD1042
WD1042	402	33.6883	897		cation efflux family protein
interG:IG-858	198	286.225	52		IG-WD1042-WD1043
WD1043	3355	254.744	990		hypothetical protein
WD1044	1821	147.188	930		hypothetical protein
WD1045	192	24.9269	579		hypothetical protein
interG:IG-859	77	482.342	12		IG-WD1045-WD1046
WD1046	1574	80.653	1467		sodium/alanine symporter family protein
WD1047	377	21.0857	1344		sodium/alanine symporter family protein
interG:IG-860	46	157.174	22		IG-WD1047-WD1048
WD1048	190	18.5244	771		CDP-diacylglycerol--serine O-phosphatidyltransferase, putative
WD1049	851	92.3086	693		phosphatidylserine decarboxylase
interG:IG-861	82	32.9623	187		IG-WD1049-WD1050
WD1050	1055	74.2552	1068	recA	recombinase A
interG:IG-862	427	51.4386	624		IG-WD1050-WD1051
WD1051	1228	95.8557	963		DnaJ domain-containing protein
WD1052	128	7.45875	1290	folC	folylpolyglutamate synthase
WD1053	76	9.66656	591		hypothetical protein
interG:IG-863	21017	5337.34	296		IG-WD1053-WD1054
WD1054	206	33.5175	462		hypothetical protein
interG:IG-864	20	27.8408	54		IG-WD1054-WD1055
WD1055	496	52.8857	705		hypothetical protein
interG:IG-865	287	743.926	29		IG-WD1055-WD1056
WD1056	2109	568.222	279		hypothetical protein
interG:IG-866	1777	534.31	250		IG-WD1056-WD1057
WD1057	80	9.28027	648		O-methyltransferase family protein
WD1058	99	11.379	654		glutathione S-transferase family protein
WD1059	372	69.5605	402		hypothetical protein
interG:IG-867	1220	533.184	172		IG-WD1059-WD1060
WD1060	3263	153.109	1602	dnaX	DNA polymerase III, gamma and tau subunits
interG:IG-868	928	23252.7	3		IG-WD1060-WD1061
WD1061	1120	252.825	333		hypothetical protein
interG:IG-869	3404	434.43	589		IG-WD1061-WD1063
WD1063	23016	2423.13	714		surface antigen Wsp
interG:IG-870	3217	760.448	318		IG-WD1063-WD1064
WD1064	1427	119.986	894	rpoH	heat shock sigma factor RpoH
WD1065	343	51.7739	498		hypothetical protein
interG:IG-871	336	138.017	183		IG-WD1065-WD1067
WD1067	846	57.918	1098	dnaN	DNA polymerase III, beta subunit
interG:IG-872	50	47.5761	79		IG-WD1067-WD1068
WD1068	29	2.95384	738	truA	tRNA pseudouridine synthase A
interG:IG-873	5	9.1671	41		IG-WD1068-WD1069
WD1069	48	23.5828	153		hypothetical protein
interG:IG-874	135	35.7323	284		IG-WD1069-WD1070
WD1070	725	71.8029	759	petC	ubiquinol-cytochrome c reductase, cytochrome c1
interG:IG-875	834	180.668	347		IG-WD1070-WD1071
WD1071	1522	93.0155	1230	petB	ubiquinol-cytochrome c reductase, cytochrome b
interG:IG-876	181	130.825	104		IG-WD1071-WD1072
WD1072	31	13.6274	171		DnaJ domain-containing protein
interG:IG-877	18	13.0102	104		IG-WD1072-WD1073
WD1073	212	10.6667	1494		N-acetylmuramoyl-L-alanine amidase
interG:IG-878	22	87.0392	19		IG-WD1073-WD1074
WD1074	41	9.97404	309		DnaJ domain-containing protein
interG:IG-879	2	1.5034	100		IG-WD1074-WD1075
WD1075	234	30.5379	576		NifU domain-containing protein
WD1076	196	12.0076	1227	hisS	histidyl-tRNA synthetase
interG:IG-880	14	52.6192	20		IG-WD1076-WD1077
WD1077	288	28.7504	753	surE	stationary-phase survival protein SurE
interG:IG-881	9456	1880.45	378		IG-WD1077-WD1078
WD1078	8566	4208.55	153		hypothetical protein
interG:IG-882	3611	1343.76	202		IG-WD1078-WD1079
WD1079	352	119.189	222		hypothetical protein
interG:IG-883	629	109.703	431		IG-WD1079-WD1080
WD1080	464	25.9516	1344	ffh	signal recognition particle protein
WD1081	316	15.0818	1575		putative monovalent cation/H+ antiporter subunit D
interG:IG-884	1120	292.329	288		IG-WD1081-WD1082
WD1082	239	6.23159	2883		hypothetical protein
interG:IG-885	40	66.818	45		IG-WD1082-WD1083
WD1083	173	30.1029	432	fabZ	(3R)-hydroxymyristoyl-ACP dehydratase
interG:IG-886	114	2142.35	4		IG-WD1083-WD1084
WD1084	529	72.0381	552		hypothetical protein
WD1085	1738	55.9032	2337		surface antigen
interG:IG-887	89	836.269	8		IG-WD1085-WD1086
WD1086	1268	85.1795	1119		membrane-associated zinc metalloprotease, putative
interG:IG-888	52	39.4833	99		IG-WD1086-WD1087
WD1087	24	6.46626	279		hypothetical protein
WD1088	76	17.4708	327		hypothetical protein
interG:IG-889	119	124.24	72		IG-WD1088-WD1089
WD1089	288	77.5951	279		HU family DNA-binding protein
interG:IG-890	231	598.77	29		IG-WD1089-WD1090
WD1090	3299	150.022	1653	rpsA	30S ribosomal protein S1
interG:IG-891	37	20.0093	139		IG-WD1090-WD1091
WD1091	8	0.902946	666		methyltransferase, putative
interG:IG-892	224	58.2634	289		IG-WD1091-WD1092
WD1092	118	77.8078	114		hypothetical protein
interG:IG-893	8	8.23783	73		IG-WD1092-WD1093
WD1093	34	3.94412	648	ccmB	heme exporter protein CcmB
interG:IG-894	80	56.7322	106		IG-WD1093-WD1094
WD1094	152	29.0735	393		dnaK suppressor protein, putative
interG:IG-895	74	20.1543	276		IG-WD1094-WD1095
WD1095	25	8.03101	234		hypothetical protein
interG:IG-896	21	25.0567	63		IG-WD1095-WD1096
WD1096	16	4.22008	285		hypothetical protein
interG:IG-897	252	32.0523	591		IG-WD1096-WD1097
WD1097	367	131.369	210		hypothetical protein
interG:IG-898	175	100.418	131		IG-WD1097-WD1098
WD1098	205	11.6213	1326	engA	GTP-binding protein EngA
WD1099	217	31.2489	522		DsbB family disulfide bond formation protein
WD1100	113	15.6432	543		Coq7 family protein
interG:IG-899	380	49.2495	580		IG-WD1100-WD1102
WD1102	161	12.3368	981	mraY	phospho-N-acetylmuramoyl-pentapeptide- transferase
interG:IG-900	48	601.362	6		IG-WD1102-WD1103
WD1103	164	20.6498	597	rnhB	ribonuclease HII
interG:IG-901	50	1252.84	3		IG-WD1103-WD1104
WD1104	629	60.3858	783		hypothetical protein
interG:IG-902	88	35.7566	185		IG-WD1104-WD1105
WD1105	187	30.8264	456		ABC transporter, periplasmic substrate-binding protein, putative
interG:IG-903	87	3269.9	2		IG-WD1105-WD1106
WD1106	151	36.034	315		hypothetical protein
interG:IG-904	34	39.9342	64		IG-WD1106-WD1107
WD1107	79	4.04802	1467		putative monovalent cation/H+ antiporter subunit D
interG:IG-905	6	8.50984	53		IG-WD1107-WD1108
WD1108	89	6.05992	1104	rodA	rod shape-determining protein RodA
interG:IG-906	27	81.1838	25		IG-WD1108-WD1109
WD1109	784	42.5205	1386	purF	amidophosphoribosyltransferase
WD1110	194	25.5843	570	mpg	3-methyladenine DNA glycosylase
interG:IG-907	159	398.402	30		IG-WD1110-WD1111
WD1111	1697	131.239	972		hypothetical protein
interG:IG-908	5	16.3414	23		IG-WD1111-WD1112
WD1112	137	10.4978	981	ruvB	Holliday junction DNA helicase B
WD1113	82	10.7573	573	ruvA	Holliday junction DNA helicase RuvA
interG:IG-909	15520	1307.89	892		IG-WD1113-WD1114
interG:IG-910	1956	369.43	398		IG-WD1114-WD1115
WD1115	997	59.9078	1251	tyrS	tyrosyl-tRNA synthetase
WD1116	341	106.804	240		hypothetical protein
WD1117	327	77.2977	318		iojap-related protein
interG:IG-911	33	20.3329	122		IG-WD1117-WD1118
WD1118	15	1.67045	675		hypothetical protein
WD1119	21	3.22817	489		dinucleoside polyphosphate hydrolase
WD1120	44	4.30663	768		TatD family deoxyribonuclease
interG:IG-912	28	77.9543	27		IG-WD1120-WD1121
WD1121	357	28.2185	951	mdh	malate dehydrogenase
interG:IG-913	173	4334.82	3		IG-WD1121-WD1122
WD1122	366	48.0145	573	nuoC	NADH dehydrogenase I, C subunit
WD1123	1046	155.085	507	nuoB	NADH dehydrogenase subunit B
interG:IG-914	518	12979.4	3		IG-WD1123-WD1124
WD1124	873	185.377	354	nuoA	NADH dehydrogenase I, A subunit
interG:IG-915	64	267.272	18		IG-WD1124-WD1125
WD1125	628	127.932	369		HIT family protein
interG:IG-916	545	13655.9	3		IG-WD1125-WD1126
WD1126	3054	889.806	258		hypothetical protein
interG:IG-917	2809	13197.1	16		IG-WD1126-WD1127
WD1127	16442	1609.31	768		hypothetical protein
interG:IG-918	7823	3213.42	183		IG-WD1127-WD1128
WD1128	119	5.84657	1530	murF	UDP-N-acetylmuramoylalanyl-D-glutamyl-2, 6-diaminopimelate--D-alanyl-D-alanyl ligase
interG:IG-919	53	79.6804	50		IG-WD1128-WD1129
WD1129	276	21.816	951		NADH-ubiquinone oxidoreductase, putative
interG:IG-920	344	3232.32	8		IG-WD1129-tRNA-Arg-4
tRNA:tRNA-Arg-4	714	725.291	74		tRNA-Arg
interG:IG-921	16649	1036.88	1207		IG-tRNA-Arg-4-WD1131
interG:IG-922	40	58.957	51		IG-WD1131-WD1132
WD1132	103	8.71907	888		phage uncharacterized protein
interG:IG-923	33	8.98774	276		IG-WD1132-WD1133
WD1133	424	13.0037	2451	topA	DNA topoisomerase I
interG:IG-924	49	136.42	27		IG-WD1133-WD1134
WD1134	197	98.7236	150		hypothetical protein
WD1135	349	31.6841	828		rhodanese domain-containing protein
interG:IG-925	9	5.24443	129		IG-WD1135-WD1136
WD1136	95	4.46602	1599		iron compound ABC transporter, permease protein, putative
interG:IG-926	30	225.511	10		IG-WD1136-WD1137
WD1137	1667	162.528	771		hypothetical protein
WD1138	2059	99.9842	1548		reverse transcriptase, putative
interG:IG-927	186	274.15	51		IG-WD1138-WD1139
WD1139	605	194.35	234		hypothetical protein
interG:IG-928	788	411.348	144		IG-WD1139-WD1140
WD1140	1708	289.168	444		hypothetical protein
interG:IG-929	585	187.926	234		IG-WD1140-WD1141
WD1141	729	136.316	402	apaG	ApaG
interG:IG-930	68	53.2456	96		IG-WD1141-WD1142
WD1142	276	19.4807	1065	purK	phosphoribosylaminoimidazole carboxylase, ATPase subunit
interG:IG-931	15086	1184.97	957		IG-WD1142-WD1143
WD1143	107	6.73636	1194		ispD/ispF bifunctional enzyme
interG:IG-932	34	9.71782	263		IG-WD1143-WD1144
WD1144	235	16.5869	1065		hypothetical protein
interG:IG-933	21	12.237	129		IG-WD1144-WD1146
WD1146	31	3.66396	636		chromosomal DNA replication initiator-related protein
interG:IG-934	68	24.9345	205		IG-WD1146-WD1147
WD1147	201	88.358	171		hypothetical protein
WD1148	636	48.438	987		phage integrase family site specific recombinase
interG:IG-935	18	24.6012	55		IG-WD1148-WD1149
WD1149	63	6.52304	726		1-acyl-sn-glycerol-3-phosphate acyltransferase family protein
interG:IG-936	223	328.685	51		IG-WD1149-WD1150
WD1150	557	155.073	270	rpsT	30S ribosomal protein S20
[truncated: 327 more rows]

## Sheet: Cells depletion
Feature	Read count	RPKM	Length	Gene name	Product
interG:IG-1	63	601.922	152		IG-origin-WD001
WD0001	200	210.015	1383	dnaA	chromosomal replication initiation protein
interG:IG-2	5	268.936	27		IG-WD0001-WD0002
interG:IG-3	36	275.164	190		IG-WD0002-tRNA-Leu-1
tRNA:tRNA-Leu-1	55	907.66	88		tRNA-Leu
interG:IG-4	56	2804.36	29		IG-tRNA-Leu-1-WD0003
WD0003	195	261.486	1083	ribA	GTP cyclohydrolase II
interG:IG-5	75	1512.77	72		IG-WD0003-WD0004
WD0004	184	392.386	681		type IV secretion system protein VirB8
WD0005	135	246.609	795		type IV secretion system protein VirB9
interG:IG-6	19	1724.55	16		IG-WD0005-WD0006
WD0006	275	273.354	1461		type IV secretion system protein VirB10
WD0007	80	116.999	993		type IV secretion system protein VirB11
interG:IG-7	9	435.677	30		IG-WD0007-WD0008
WD0008	100	74.5894	1947		type IV secretion system protein VirD4
interG:IG-8	61	732.129	121		IG-WD0008-WD0009
WD0009	1106	1891.87	849		surface antigen Wsp paralog
interG:IG-9	127	1124.61	164		IG-WD0009-WD0010
WD0010	57	98.5459	840		HemK family modification methylase
interG:IG-10	43	184.209	339		IG-WD0010-WD0012
WD0012	38	408.783	135		hypothetical protein
WD0013	59	634.69	135		hypothetical protein
interG:IG-11	347	959.872	525		IG-WD0013-WD0014
WD0014	287	1111.46	375	rpsL	30S ribosomal protein S12
interG:IG-12	206	59832.9	5		IG-WD0014-WD0015
WD0015	412	1246.52	480	rpsG	30S ribosomal protein S7
interG:IG-13	129	8921	21		IG-WD0015-WD0016
WD0016	1766	1235.4	2076	fusA	elongation factor G
interG:IG-14	573	75649.3	11		IG-WD0016-WD0017
WD0017	2350	2909.46	1173	tuf	elongation factor Tu
interG:IG-15	129	14410.8	13		IG-WD0017-tRNA-Trp-1
tRNA:tRNA-Trp-1	154	3063.66	73		tRNA-Trp
interG:IG-16	120	17427.1	10		IG-tRNA-Trp-1-WD0018
WD0018	353	2441.17	210	secE	preprotein translocase subunit SecE
interG:IG-17	323	1996.08	235		IG-WD0018-WD0019
WD0019	528	1297.45	591		transcription antitermination protein NusG, putative
interG:IG-18	209	151761	2		IG-WD0019-WD0020
WD0020	386	1271.14	441	rplK	50S ribosomal protein L11
interG:IG-19	138	50102.8	4		IG-WD0020-WD0021
WD0021	641	1423.39	654	rplA	50S ribosomal protein L1
interG:IG-20	257	31102.5	12		IG-WD0021-WD0022
WD0022	1005	2812.17	519	rplJ	50S ribosomal protein L10
interG:IG-21	676	37758.6	26		IG-WD0022-WD0023
WD0023	1105	3991.9	402	rplL	50S ribosomal protein L7/L12
interG:IG-22	442	11067.2	58		IG-WD0023-WD0024
WD0024	5418	924.163	8514	rpoBC	DNA-directed RNA polymerase, beta/beta' subunits
interG:IG-23	65	15732.8	6		IG-WD0024-WD0025
WD0025	80	120.644	963		NifR3 family protein
interG:IG-24	7	406.632	25		IG-WD0025-WD0026
WD0026	19	57.8467	477		hypothetical protein
interG:IG-25	14	1452.26	14		IG-WD0026-WD0027
WD0027	53	161.362	477		hypothetical protein
interG:IG-26	48	233.92	298		IG-WD0027-WD0028
WD0028	174	197.725	1278	serS	seryl-tRNA synthetase
interG:IG-27	44	1879.39	34		IG-WD0028-WD0029
WD0029	321	366.489	1272	purD	phosphoribosylamine--glycine ligase
interG:IG-28	468	1669.92	407		IG-WD0029-WD0031
WD0031	105	1411.92	108		hypothetical protein
interG:IG-29	47	604.036	113		IG-WD0031-WD0032
WD0032	3	15.7854	276		hypothetical protein
interG:IG-30	42	165.747	368		IG-WD0032-WD0033
WD0033	778	894.58	1263		hypothetical protein
interG:IG-31	72	5809.02	18		IG-WD0033-WD0034
WD0034	398	883.789	654		hypothetical protein
interG:IG-32	88	309.439	413		IG-WD0034-WD0035
WD0035	1	1.67504	867		ankyrin repeat-containing protein
interG:IG-33	12	57.5151	303		IG-WD0035-WD0036
WD0036	86	134.729	927	prsA	ribose-phosphate pyrophosphokinase
WD0037	27	110.765	354		glutamyl-tRNA(Gln) amidotransferase, C subunit, putative
interG:IG-34	9	318.788	41		IG-WD0037-WD0038
WD0038	46	52.8929	1263	tolB	translocation protein TolB
interG:IG-35	18	5228.12	5		IG-WD0038-WD0039
WD0039	504	447.668	1635		metallo-beta-lactamase family protein
interG:IG-36	9	62.5373	209		IG-WD0039-WD0040
WD0040	75	97.3362	1119	dnaJ	dnaJ protein
interG:IG-37	19	336.498	82		IG-WD0040-tRNA-Arg-1
tRNA:tRNA-Arg-1	19	353.755	78		tRNA-Arg
interG:IG-38	4	92.2067	63		IG-tRNA-Arg-1-WD0041
WD0041	85	194.091	636		hypothetical protein
interG:IG-39	84	232.361	525		IG-WD0041-WD0042
WD0042	96	339.213	411		hypothetical protein
WD0043	53	112.037	687		reverse transcriptase, interruption-C
WD0044	72	305.738	342		IS5 family transposase OrfB
interG:IG-40	43	567.7	110		IG-WD0044-WD0045
WD0045	110	419.286	381		IS5 family transposase OrfA
interG:IG-41	18	968.17	27		IG-WD0045-WD0046
interG:IG-42	2	5.79743	501		IG-WD0046-WD0047
WD0047	164	583.75	408		hypothetical protein
interG:IG-43	0	0	42		IG-WD0048-WD0049
WD0049	11	66.5617	240		hypothetical protein
WD0050	20	112.578	258		transposase, degenerate
WD0051	140	594.491	342		hypothetical protein
interG:IG-44	102	13466.4	11		IG-WD0051-WD0052
WD0052	368	2699.14	198		hypothetical protein
interG:IG-45	34	736.966	67		IG-WD0052-WD0053
WD0053	37	83.697	642		dioxygenase, putative
interG:IG-46	93	1406.87	96		IG-WD0053-WD0054
WD0054	602	581.675	1503	pepA	leucyl aminopeptidase
interG:IG-47	372	779.566	693		IG-WD0054-WD0056
WD0056	37	45.2302	1188		major facilitator family transporter
interG:IG-48	8	193.634	60		IG-WD0056-WD0057
WD0057	22	104.411	306		HU family DNA-binding protein
WD0058	33	146.558	327		hypothetical protein
interG:IG-49	13	273.613	69		IG-WD0058-WD0059
WD0059	42	106.448	573	nlpD	M24/M37 family peptidase
interG:IG-50	20	2420.43	12		IG-WD0059-WD0060
WD0060	158	91.1627	2517	leuS	leucyl-tRNA synthetase
interG:IG-51	7	79.4202	128		IG-WD0060-WD0061
WD0061	99	226.059	636		hypothetical protein
interG:IG-52	37	145.226	370		IG-WD0061-WD0062
WD0062	39	555.274	102		hypothetical protein
interG:IG-53	18	192.21	136		IG-WD0063-WD0064
WD0064	177	363.064	708	pdxJ	pyridoxal phosphate biosynthetic protein PdxJ
WD0065	226	1051.95	312		HU family DNA-binding protein
interG:IG-54	236	2347.48	146		IG-WD0065-WD0066
WD0066	526	1675.19	456	rpsI	30S ribosomal protein S9
interG:IG-55	262	38049.1	10		IG-WD0066-WD0067
WD0067	412	1303.55	459	rplM	50S ribosomal protein L13
interG:IG-56	16	180.125	129		IG-WD0067-WD0068
WD0068	293	347.64	1224		outer membrane protein TolC, putative
interG:IG-57	73	5579.72	19		IG-WD0068-WD0069
WD0069	145	365.585	576		hypothetical protein
interG:IG-58	43	821.671	76		IG-WD0069-WD0070
WD0070	41	102.837	579		ribosomal RNA large subunit methyltransferase J, putative
interG:IG-59	468	1707.68	398		IG-WD0070-WD0072
WD0072	140	1882.55	108		hypothetical protein
interG:IG-60	135	279.678	701		IG-WD0072-WD0073
WD0073	49	29.6132	2403		ankyrin repeat-containing protein
interG:IG-61	4	43.6769	133		IG-WD0073-WD0074
WD0074	10	44.4115	327		hypothetical protein
WD0075	5	78.0783	93		hypothetical protein
interG:IG-62	10	268.936	54		IG-WD0075-WD0076
WD0076	23	69.155	483		uncharacterized phage protein, putative
interG:IG-63	49	191.807	371		IG-WD0076-WD0077
WD0077	5	17.6673	411		hypothetical protein
WD0078	12	44.6848	390		hypothetical protein
interG:IG-64	12	497.916	35		IG-WD0078-WD0079
WD0079	38	67.6296	816		hypothetical protein
interG:IG-65	24	115.794	301		IG-WD0079-WD0080
WD0080	18	248.958	105		hypothetical protein
interG:IG-66	41	595.425	100		IG-WD0080-WD0081
interG:IG-67	28	251.007	162		IG-WD0081-WD0082
WD0082	85	109.434	1128		hypothetical protein
interG:IG-68	30	407.174	107		IG-WD0082-WD0083
WD0083	15	26.6959	816		hypothetical protein
interG:IG-69	0	0	97		IG-WD0083-WD0084
WD0084	0	0	105		hypothetical protein
interG:IG-70	0	0	31		IG-WD0084-WD0085
WD0085	67	123.793	786	fabI	enoyl-(acyl-carrier-protein) reductase
interG:IG-71	18	1633.79	16		IG-WD0085-WD0086
WD0086	109	105.11	1506	secD	preprotein translocase subunit SecD
interG:IG-72	18	105.832	247		IG-WD0086-WD0088
interG:IG-73	14	322.723	63		IG-WD0088-WD0089
WD0089	206	201.458	1485	guaB	inosine-5'-monophosphate dehydrogenase
interG:IG-74	20	232.361	125		IG-WD0089-WD0090
WD0090	33	55.6614	861	ksgA	dimethyladenosine transferase
interG:IG-75	3	145.226	30		IG-WD0090-tRNA-Thr-1
tRNA:tRNA-Thr-1	14	278.515	73		tRNA-Thr
interG:IG-76	13	786.638	24		IG-tRNA-Thr-1-WD0091
WD0091	29	57.7715	729	tpiA	triosephosphate isomerase
interG:IG-77	8	157.001	74		IG-WD0091-WD0092
WD0092	28	37.3399	1089	dprA	DNA processing chain A
interG:IG-78	3	71.4224	61		IG-WD0092-WD0093
WD0093	9	34.8541	375		ferredoxin, 4Fe-4S
interG:IG-79	21	92.6972	329		IG-WD0093-WD0094
WD0094	43	96.3688	648		hypothetical protein
interG:IG-80	23	392.963	85		IG-WD0094-WD0095
WD0095	45	68.9362	948		D-alanine--D-alanine ligase
WD0096	50	95.669	759		cell division protein FtsQ, putative
interG:IG-81	1321	1154.98	1661		IG-WD0096-WD0098
WD0098	52	68.218	1107		D-alanyl-D-alanine carboxypeptidase
interG:IG-82	7	102.685	99		IG-WD0098-WD0099
WD0099	52	239.737	315		multidrug resistance protein
interG:IG-83	41	3721.41	16		IG-WD0099-WD0100
WD0100	46	193.634	345	sugE	sugE protein
interG:IG-84	22	58.8391	543		IG-WD0100-WD0102
WD0102	8	40.7651	285		hypothetical protein
interG:IG-85	70	140.606	723		IG-WD0102-WD0103
WD0103	377	174.308	3141	putA	bifunctional proline dehydrogenase/pyrroline-5-carboxylate dehydrogenase
interG:IG-86	34	368.483	134		IG-WD0103-WD0105
WD0105	354	198.801	2586	acnA	aconitate hydratase
interG:IG-87	36	3734.37	14		IG-WD0105-WD0106
WD0106	102	293.909	504	secB	preprotein translocase subunit SecB
interG:IG-88	63	557.879	164		IG-WD0106-WD0107
WD0107	39	87.0015	651		hypothetical protein
interG:IG-89	16	1366.83	17		IG-WD0107-WD0108
WD0108	39	81.3764	696	dnaQ	DNA polymerase III, epsilon subunit
interG:IG-90	9	297.052	44		IG-WD0108-WD0109
WD0109	64	152.618	609		SCO1/SenC family protein
interG:IG-91	22	1064.99	30		IG-WD0109-WD0110
WD0110	108	600.933	261		hypothetical protein
interG:IG-92	23	111.712	299		IG-WD0110-WD0111
WD0111	24	283.367	123		hypothetical protein
interG:IG-93	12	183.443	95		IG-WD0111-WD0112
WD0112	427	259.679	2388	gyrB	DNA gyrase, B subunit
interG:IG-94	33	515.317	93		IG-WD0112-WD0113
WD0113	112	630.437	258		hypothetical protein
interG:IG-95	26	112.043	337		IG-WD0113-WD0114
interG:IG-96	77	462.081	242		IG-WD0114-WD0115
WD0115	73	79.7702	1329		IS4 family transposase
interG:IG-97	8	115.03	101		IG-WD0115-WD0116
WD0116	71	80.4919	1281	ispG	4-hydroxy-3-methylbut-2-en-1-yl diphosphate synthase
interG:IG-98	14	813.263	25		IG-WD0116-WD0117
WD0117	70	236.965	429		hypothetical protein
interG:IG-99	51	871.353	85		IG-WD0117-WD0118
WD0118	50	484.085	150		hypothetical protein
interG:IG-100	59	408.015	210		IG-WD0118-WD0119
WD0119	165	490.025	489		hypothetical protein
interG:IG-101	20	187.388	155		IG-WD0119-WD0120
WD0120	68	46.6919	2115		cell division protein FtsK, putative
WD0121	15	78.0783	279		YGGT family protein
interG:IG-102	52	441.622	171		IG-WD0121-WD0122
WD0122	98	515.656	276		hypothetical protein
WD0123	113	701.303	234		hypothetical protein
interG:IG-103	4	81.8172	71		IG-WD0123-WD0124
WD0124	75	349.1	312		hypothetical protein
WD0125	84	521.323	234		hypothetical protein
interG:IG-104	3	50.6601	86		IG-WD0125-WD0126
WD0126	14	74.4746	273		hypothetical protein
WD0127	18	119.363	219		hypothetical protein
interG:IG-105	8	58.0902	200		IG-WD0127-WD0128
WD0128	127	421.088	438		hypothetical protein
interG:IG-106	118	8568.31	20		IG-WD0128-WptmRNA1
misc_RNA:WptmRNA1	303	1457.06	302		WptmRNA1
interG:IG-107	13	115.824	163		IG-WptmRNA1-WD0129
WD0129	49	120.407	591		membrane protein CvpA, putative
interG:IG-108	21	535.042	57		IG-WD0129-WD0130
WD0130	76	184.877	597	ribE	riboflavin synthase subunit alpha
interG:IG-109	44	353.035	181		IG-WD0130-WD0131
WD0131	20	16.7794	1731		hypothetical protein
interG:IG-110	5	49.7348	146		IG-WD0131-WD0132
WD0132	52	72.3346	1044	pheS	phenylalanyl-tRNA synthetase, alpha subunit
WD0133	46	51.6657	1293	glmU	UDP-N-acetylglucosamine pyrophosphorylase
interG:IG-111	566	805.86	1020		IG-WD0133-WD0134
WD0134	103	493.671	303	rplU	50S ribosomal protein L21
interG:IG-112	80	11618	10		IG-WD0134-WD0135
WD0135	194	1043.47	270	rpmA	50S ribosomal protein L27
interG:IG-113	154	24849.7	9		IG-WD0135-tRNA-Ile-1
tRNA:tRNA-Ile-1	153	2885.65	77		tRNA-Ile
interG:IG-114	136	3465.03	57		IG-tRNA-Ile-1-WD0136
WD0136	261	323.136	1173	metK	S-adenosylmethionine synthetase
interG:IG-115	61	388.542	228		IG-WD0136-WD0137
WD0137	111	423.098	381		IS5 family transposase OrfA
interG:IG-116	43	567.7	110		IG-WD0137-WD0138
WD0138	74	314.231	342		IS5 family transposase OrfB
WD0139	21	45.383	672		TenA family transcription regulator
interG:IG-117	2	66.0116	44		IG-WD0139-WD0140
WD0140	7	15.4027	660		TenA family transcription regulator
interG:IG-118	4	123.596	47		IG-WD0140-WD0141
WD0141	182	319.216	828	coxC	cytochrome c oxidase, subunit III
WD0142	34	100.975	489	ruvC	crossover junction endodeoxyribonuclease RuvC
interG:IG-119	3	99.0174	44		IG-WD0142-WD0143
WD0143	8	24.8249	468		hypothetical protein
interG:IG-120	835	1025.05	1183		IG-WD0143-WD0146
WD0146	129	131.467	1425	gatB	aspartyl/glutamyl-tRNA amidotransferase subunit B
interG:IG-121	26	193.634	195		IG-WD0146-WD0147
WD0147	12	6.08275	2865		ankyrin repeat-containing protein
interG:IG-122	8	127.671	91		IG-WD0147-WD0148
WD0148	26	89.9015	420		hypothetical protein
interG:IG-123	20	4840.85	6		IG-WD0148-WD0149
WD0149	245	258.954	1374	cysS	cysteinyl-tRNA synthetase
WD0150	621	1372.68	657		exopolysaccharide synthesis protein ExoD-related protein
interG:IG-124	34	548.63	90		IG-WD0150-WD0151
WD0151	643	1421.31	657		exopolysaccharide synthesis protein ExoD-related protein
interG:IG-125	173	1513.5	166		IG-WD0151-WD0152
WD0152	126	1089.19	168		mttA/Hcf106 family protein
interG:IG-126	84	953.043	128		IG-WD0152-WD0153
WD0153	70	131.341	774		ABC transporter, ATP-binding protein
interG:IG-127	13	128.431	147		IG-WD0153-tRNA-Arg-2
tRNA:tRNA-Arg-2	3	56.5814	77		tRNA-Arg
interG:IG-128	2	28.7575	101		IG-tRNA-Arg-2-WD0154
WD0154	56	44.7339	1818	uvrC	excinuclease ABC, C subunit
WD0155	196	134.392	2118	glyS	glycyl-tRNA synthetase, beta subunit
interG:IG-129	29	14038.5	3		IG-WD0155-WD0156
WD0156	134	231.669	840	glyQ	glycyl-tRNA synthetase subunit alpha
interG:IG-130	74	2442.43	44		IG-WD0156-WD0157
WD0157	223	444.243	729		hypothetical protein
interG:IG-131	37	305.304	176		IG-WD0157-WD0158
WD0158	58	84.5691	996	hemB	delta-aminolevulinic acid dehydratase
WD0159	114	161.362	1026		NADH dehydrogenase subunit H
WD0160	414	293.428	2049	nuoG	NADH dehydrogenase subunit G
interG:IG-132	122	35435	5		IG-WD0160-WD0161
WD0161	156	1063.62	213		hypothetical protein
interG:IG-133	12	264.046	66		IG-WD0161-WD0162
WD0162	2	14.0315	207		hypothetical protein
interG:IG-134	555	1219.37	661		IG-WD0162-WD0164
WD0164	322	568.888	822		phage SPO1 DNA polymerase-related protein
WD0165	92	247.421	540	def	polypeptide deformylase
interG:IG-135	31	326.231	138		IG-WD0165-WD0166
WD0166	110	128.933	1239	ftsA	cell division protein FtsA
interG:IG-136	50	550.097	132		IG-WD0166-WD0167
WD0167	207	383.93	783	map	methionine aminopeptidase
interG:IG-137	13	699.234	27		IG-WD0167-WD0168
WD0168	15	17.455	1248		major facilitator family transporter
interG:IG-138	8	54.5448	213		IG-WD0168-WD0170
WD0170	31	47.6401	945	mraW	S-adenosyl-methyltransferase MraW
WD0171	4	18.6187	312		hypothetical protein
interG:IG-139	28	135.544	300		IG-WD0171-WD0173
WD0173	18	87.1353	300		oxidoreductase, putative
interG:IG-140	50	500.778	145		IG-WD0173-WD0174
WD0174	245	581.377	612		50S ribosomal protein L25/general stress protein Ctc
WD0175	70	185.169	549	pth	peptidyl-tRNA hydrolase
interG:IG-141	3	2178.38	2		IG-WD0175-WD0176
WD0176	7	10.5564	963		transposase, putative
interG:IG-142	5	16.4282	442		IG-WD0176-WD0177
WD0177	28	35.39	1149		monoxygenase family protein
interG:IG-143	101	258.236	568		IG-WD0177-WD0178
WD0178	50	138.31	525		hypothetical protein
interG:IG-144	26	510.252	74		IG-WD0178-WD0179
WD0179	94	133.443	1023		GTP/ATP binding protein, putative
interG:IG-145	28	5809.02	7		IG-WD0179-WD0180
WD0180	114	402.815	411		hypothetical protein
WD0181	59	169	507		HNH endonuclease family protein
interG:IG-146	37	590.478	91		IG-WD0182-WD0183
WD0183	331	352.934	1362		hypothetical protein
interG:IG-147	13	143.025	132		IG-WD0183-WD0184
WD0184	91	629.311	210		hypothetical protein
interG:IG-148	96	2733.66	51		IG-WD0184-WD0185
WD0185	83	204.995	588		kinase, putative
interG:IG-149	19	93.5351	295		IG-WD0185-WD0186
WD0186	18	22.1718	1179		ribonuclease D, putative
interG:IG-150	0	0	37		IG-WD0186-WD0187
WD0187	14	150.604	135		hypothetical protein
interG:IG-151	581	1185.06	712		IG-WD0187-WD0190
WD0190	136	80.1895	2463	mutS	DNA mismatch repair protein
interG:IG-152	22	104.07	307		IG-WD0190-WD0191
WD0191	101	181.757	807		ankyrin repeat-containing protein
interG:IG-153	21	164.851	185		IG-WD0191-WD0192
WD0192	13	103.166	183		hypothetical protein
interG:IG-154	9	568.274	23		IG-WD0192-WD0193
WD0193	15	191.086	114		hypothetical protein
interG:IG-155	1	5.5856	260		IG-WD0193-WD0194
WD0194	16	32.8193	708		TerC family membrane protein
interG:IG-156	13	589.979	32		IG-WD0194-WD0195
WD0195	140	130.08	1563	guaA	bifunctional GMP synthase/glutamine amidotransferase protein
interG:IG-157	28	214.017	190		IG-WD0195-WD0196
WD0196	97	1341.61	105		hypothetical protein
interG:IG-158	979	2081.64	683		IG-WD0196-WD0197
WD0197	386	314.045	1785	nrdA	ribonucleotide-diphosphate reductase subunit alpha
interG:IG-159	73	1827.84	58		IG-WD0197-WD0198
WD0198	204	275.079	1077		TPR domain-containing protein
interG:IG-160	2063	8943.29	335		IG-WD0198-Wp23SB
rRNA:Wp23SB	297072	157110	2746		23S ribosomal RNA
interG:IG-161	39	674.262	84		IG-Wp23SB-Wp5SC
rRNA:Wp5SC	672	8792.03	111		5S ribosomal RNA
interG:IG-162	6	104.982	83		IG-Wp5SC-WD0199
WD0199	18	99.0174	264		hypothetical protein
interG:IG-163	9	153.768	85		IG-WD0199-WD0200
WD0200	10	105.236	138		hypothetical protein
interG:IG-164	19	134.599	205		IG-WD0200-WD0201
WD0201	26	279.694	135	rpmH	50S ribosomal protein L34
interG:IG-165	31	156.864	287		IG-WD0201-WD0202
WD0202	71	113.433	909		phosphate ABC transporter, permease protein, putative
interG:IG-166	24	345.09	101		IG-WD0202-WD0203
WD0203	433	440.355	1428	atpD	F0F1 ATP synthase subunit beta
interG:IG-167	84	10165.8	12		IG-WD0203-WD0204
WD0204	120	505.132	345		ATP synthase F1, epsilon subunit, putative
interG:IG-168	88	960.891	133		IG-WD0204-WD0205
WD0205	5	67.2341	108		hypothetical protein
interG:IG-169	3	29.8409	146		IG-WD0205-WD0206
WD0206	8	53.0504	219		hypothetical protein
interG:IG-170	8	430.298	27		IG-WD0206-WD0207
interG:IG-171	17	235.127	105		IG-WD0207-WD0208
WD0208	28	57.1915	711		hypothetical protein
interG:IG-172	4	20.7465	280		IG-WD0208-WD0209
WD0209	28	65.1653	624		hypothetical protein
WD0210	56	141.192	576		endopeptidase-related protein
WD0211	333	421.991	1146		hypothetical protein
interG:IG-173	13	167.074	113		IG-WD0211-WD0212
WD0212	174	255.245	990	nrdF	ribonucleotide-diphosphate reductase subunit beta
interG:IG-174	16	177.375	131		IG-WD0212-WD0213
WD0213	14	59.9752	339		putative lipoprotein
interG:IG-175	83	172.937	697		IG-WD0213-WD0214
WD0214	7	17.8347	570		hypothetical protein
interG:IG-176	18	237.642	110		IG-WD0214-WD0215
WD0215	73	309.984	342		IS5 family transposase OrfB
interG:IG-177	43	567.7	110		IG-WD0215-WD0216
WD0216	111	423.098	381		IS5 family transposase OrfA
interG:IG-178	17	124.062	199		IG-WD0216-WD0217
WD0217	15	21.1084	1032		phage uncharacterized protein
WD0219	10	20.0865	723	recO	DNA repair protein RecO
interG:IG-179	84	709.241	172		IG-WD0219-WD0220
WD0220	72	633.712	165		hypothetical protein
interG:IG-180	41	488.053	122		IG-WD0220-WD0221
WD0221	100	105.008	1383	pleD	response regulator PleD
WD0222	48	223.424	312		hypothetical protein
WD0223	689	211.768	4725		hypothetical protein
interG:IG-181	43	2312.85	27		IG-WD0223-WD0224
WD0224	152	86.1604	2562	clpB	ATP-dependent Clp protease, ATP-binding subunit ClpB
interG:IG-182	56	202.304	402		IG-WD0224-WD0225
WD0225	408	2123.73	279		hypothetical protein
interG:IG-183	398	6422.2	90		IG-WD0225-WD0226
WD0226	617	2018.11	444		hypothetical protein
interG:IG-184	71	1663.07	62		IG-WD0226-WD0227
WD0227	366	290.451	1830		elongation factor Tu family protein
interG:IG-185	17	235.127	105		IG-WD0227-WD0228
WD0228	77	185.446	603	pyrE	orotate phosphoribosyltransferase
interG:IG-186	35	16943	3		IG-WD0228-WD0229
WD0229	93	113.974	1185		sodium/glutamate symporter family protein, putative
interG:IG-187	11	80.6809	198		IG-WD0229-WD0230
WD0230	119	125.231	1380	pyrC	dihydroorotase
interG:IG-188	1	21.3567	68		IG-WD0230-WD0231
WD0231	14	16.37	1242		hypothetical protein
interG:IG-189	3	25.9331	168		IG-WD0231-WD0232
WD0232	54	36.8697	2127		cytochrome c-type biogenesis protein CcmF, putative
interG:IG-190	5	41.9727	173		IG-WD0232-WD0233
WD0233	181	167.213	1572		hypothetical protein
interG:IG-191	25	118.648	306		IG-WD0233-WD0234
WD0234	13	67.6678	279		hypothetical protein
interG:IG-192	6	38.3856	227		IG-WD0234-WD0235
WD0235	36	59.6817	876	secF	preprotein translocase subunit SecF
interG:IG-193	17	4114.72	6		IG-WD0235-WD0236
WD0236	21	59.1034	516		hypothetical protein
interG:IG-194	12	130.053	134		IG-WD0236-WD0237
WD0237	228	193.634	1710		putative inner membrane protein translocase component YidC
WD0238	110	372.373	429	ribH	riboflavin synthase subunit beta
WD0239	108	324.728	483		N utilization substance protein B, putative
interG:IG-195	99	835.891	172		IG-WD0239-WD0240
interG:IG-196	3	117.75	37		IG-WD0240-WD0241
WD0241	44	373.68	171		hypothetical protein
interG:IG-197	76	912.161	121		IG-WD0241-WD0242
WD0242	419	1126.84	540		hypothetical protein
interG:IG-198	362	2970.15	177		IG-WD0242-WD0243
WD0243	196	616.108	462	dut	deoxyuridine 5'-triphosphate nucleotidohydrolase
interG:IG-199	21	174.271	175		IG-WD0243-WD0244
WD0244	129	1687.76	111		hypothetical protein
interG:IG-200	140	1588.4	128		IG-WD0244-WD0245
WD0245	128	203.825	912	argB	acetylglutamate kinase
interG:IG-201	3	1089.19	4		IG-WD0245-WD0246
WD0246	17	41.5629	594		GTPase EngB
interG:IG-202	2	29.6379	98		IG-WD0246-WD0247
WD0247	37	49.7532	1080	prfA	peptide chain release factor 1
interG:IG-203	5	268.936	27		IG-WD0247-WD0248
WD0248	29	36.1816	1164		drug resistance transporter
interG:IG-204	16	50.1859	463		IG-WD0248-WD0249
WD0249	23	35.916	930		hypothetical protein
interG:IG-205	13	90.3317	209		IG-WD0249-WD0250
interG:IG-206	2	27.145	107		IG-WD0250-WD0251
WD0251	25	27.2571	1332		hypothetical protein
interG:IG-207	5	177.104	41		IG-WD0251-WD0252
WD0252	73	79.7702	1329		IS4 family transposase
interG:IG-208	54	664.592	118		IG-WD0252-WD0253
WD0253	546	643.091	1233		IS256 family transposase
interG:IG-209	85	5878.18	21		IG-WD0253-WD0254
WD0254	462	1035.4	648		transcriptional regulator, putative
interG:IG-210	114	4356.77	38		IG-WD0254-WD0255
WD0255	1054	1651.22	927		transcriptional regulator, putative
interG:IG-211	816	15192.8	78		IG-WD0255-WD0256
WD0256	3494	4249.73	1194		hypothetical protein
interG:IG-212	907	7748.21	170		IG-WD0256-WD0257
WD0257	10	48.4085	300		DNA repair protein RadC, truncation
interG:IG-213	13	147.495	128		IG-WD0257-WD0258
interG:IG-214	33	82.0624	584		IG-WD0258-WD0259
WD0259	76	109.822	1005		hypothetical protein
interG:IG-215	24	41.6915	836		IG-WD0259-WD0261
WD0261	1	10.2997	141		hypothetical protein
interG:IG-216	9	37.9951	344		IG-WD0261-WD0262
WD0262	2	8.8823	327		hypothetical protein
interG:IG-217	0	0	126		IG-WD0262-WD0263
WD0263	25	29.5174	1230		prophage LambdaW1, DNA methylase
interG:IG-218	3	272.298	16		IG-WD0263-WD0264
WD0264	3	8.85522	492		hypothetical protein
interG:IG-219	0	0	169		IG-WD0264-WD0265
WD0265	6	4.76931	1827		prophage LambdaW1, terminase large subunit, putative
WD0266	0	0	225		hypothetical protein
interG:IG-220	17	548.63	45		IG-WD0266-WD0267
WD0267	121	424.452	414		hypothetical protein
interG:IG-221	106	769.695	200		IG-WD0267-WD0268
WD0268	86	562.586	222		hypothetical protein
WD0269	73	343.09	309		hypothetical protein
interG:IG-222	8	97.6306	119		IG-WD0269-WD0270
interG:IG-223	0	0	65		IG-WD0270-WD0271
interG:IG-224	6	20.3113	429		IG-WD0271-WD0272
interG:IG-225	4	252.566	23		IG-WD0272-WD0273
WD0273	5	19.5196	372		hypothetical protein
interG:IG-226	2	37.7209	77		IG-WD0273-WD0274
WD0274	174	252.188	1002		hypothetical protein
interG:IG-227	162	2614.06	90		IG-WD0274-WD0275
WD0275	2	11.1284	261		hypothetical protein
interG:IG-228	0	0	185		IG-WD0275-WD0276
WD0276	28	39.7489	1023		prophage LambdaW1, IS110 family transposase
interG:IG-229	68	548.63	180		IG-WD0276-WD0277
WD0277	3	30.2553	144		hypothetical protein
WD0278	1	2.91618	498		prophage LambdaW1, minor tail protein Z, putative
interG:IG-230	0	0	6		IG-WD0278-WD0279
WD0279	0	0	474		hypothetical protein
interG:IG-231	0	0	2		IG-WD0280-WD0281
WD0281	0	0	255		hypothetical protein
interG:IG-232	0	0	5		IG-WD0281-WD0282
WD0282	0	0	327		prophage LambdaW1, baseplate assembly protein W, putative
interG:IG-233	0	0	2		IG-WD0282-WD0283
WD0283	4	7.17163	810		prophage LambdaW1, baseplate assembly protein J, putative
WD0284	17	20.4205	1209		hypothetical protein
interG:IG-234	11	92.34	173		IG-WD0284-WD0285
WD0285	13	31.309	603		ankyrin repeat-containing prophage LambdaW1
interG:IG-235	0	0	261		IG-WD0285-WD0286
WD0286	1	2.45729	591		ankyrin repeat-containing prophage LambdaW1
interG:IG-236	2	90.766	32		IG-WD0286-WD0287
WD0287	5	16.9261	429		hypothetical protein
interG:IG-237	1	726.128	2		IG-WD0287-WD0288
WD0288	7	6.76367	1503		prophage LambdaW1, site-specific recombinase resolvase family protein
interG:IG-238	1	21.0472	69		IG-WD0288-WD0289
WD0289	0	0	144		hypothetical protein
WD0290	190	227.102	1215		hypothetical protein
interG:IG-239	1015	9212.75	160		IG-WD0290-WD0291
WD0291	1550	3334.81	675		ankyrin repeat-containing prophage LambdaW1
interG:IG-240	244	3508.42	101		IG-WD0291-WD0292
WD0292	2108	1453.63	2106		ankyrin repeat-containing prophage LambdaW1
interG:IG-241	119	914.383	189		IG-WD0292-WD0293
WD0293	3	29.6379	147		hypothetical protein
interG:IG-242	3	544.596	8		IG-WD0293-WD0294
WD0294	286	255.44	1626		ankyrin repeat-containing protein
interG:IG-243	7	28.7983	353		IG-WD0294-WD0295
WD0295	8	13.0393	891		hypothetical protein
WD0296	439	699.057	912		hypothetical protein
interG:IG-244	18	57.7055	453		IG-WD0296-WD0297
WD0297	16	215.149	108		hypothetical protein
interG:IG-245	16	1290.89	18		IG-WD0297-WD0298
interG:IG-246	43	405.5	154		IG-WD0298-WD0299
WD0299	79	889.366	129		hypothetical protein
interG:IG-247	105	268.936	567		IG-WD0299-WD0300
WD0300	263	499.272	765	coxB	cytochrome c oxidase, subunit II
interG:IG-248	78	7551.73	15		IG-WD0300-WD0301
WD0301	866	810.866	1551	coxA	cytochrome c oxidase, subunit I
WD0302	264	431.752	888	ctaB	protoheme IX farnesyltransferase
interG:IG-249	18	149.375	175		IG-WD0302-WD0304
WD0304	23	76.26	438	rnhA	ribonuclease H
WD0305	101	46.967	3123		hypothetical protein
interG:IG-250	19	125.422	220		IG-WD0305-WD0306
WD0306	39	356.214	159		hypothetical protein
interG:IG-251	188	1491.93	183		IG-WD0306-WD0307
WD0307	3495	3076.14	1650	groEL	chaperonin GroEL
interG:IG-252	920	13360.8	100		IG-WD0307-WD0308
WD0308	844	4212.04	291	groES	co-chaperonin GroES
interG:IG-253	297	2729.87	158		IG-WD0308-WD0309
WD0309	37	66.5842	807		aminomethyl transferase family protein
interG:IG-254	13	755.173	25		IG-WD0309-WD0310
WD0310	405	3439.55	171		hypothetical protein
interG:IG-255	384	1048.24	532		IG-WD0310-WD0311
WD0311	13	203.003	93		hypothetical protein
WD0312	107	89.3054	1740	recJ	single-stranded-DNA-specific exonuclease RecJ
interG:IG-256	4	96.817	60		IG-WD0312-WD0313
WD0313	9	55.856	234		hypothetical protein
WD0314	31	220.686	204		hypothetical protein
interG:IG-257	755	1920.23	571		IG-WD0314-WD0315
WD0315	62	71.4602	1260		hypothetical protein
interG:IG-258	28	1195.98	34		IG-WD0315-WD0316
WD0316	139	155.759	1296		Na+/H+ antiporter family protein
interG:IG-259	36	180.904	289		IG-WD0316-WD0317
WD0317	473	279.917	2454	lon	ATP-dependent protease La
interG:IG-260	137	13263.9	15		IG-WD0317-WD0318
WD0318	534	606.811	1278	clpX	ATP-dependent protease ATP-binding subunit
WD0319	202	467.872	627	clpP	ATP-dependent Clp protease, proteolytic subunit ClpP
interG:IG-261	55	7261.28	11		IG-WD0319-WD0320
WD0320	500	543.916	1335		trigger factor, putative
interG:IG-262	60	551.489	158		IG-WD0320-tRNA-Leu-2
tRNA:tRNA-Leu-2	28	495.892	82		tRNA-Leu
interG:IG-263	6	62.2395	140		IG-tRNA-Leu-2-WD0321
WD0321	15	36.4888	597		hypothetical protein
interG:IG-264	27	653.515	60		IG-WD0321-WD0322
WD0322	62	96.817	930	gshb	glutathione synthetase
WD0323	18	25.33	1032	murG	UDP-N-acetylglucosamine--N-acetylmuramyl- (pentapeptide) pyrophosphoryl-undecaprenol N-acetylglucosamine transferase
interG:IG-265	11	183.619	87		IG-WD0323-WD0324
WD0324	27	104.562	375		hypothetical protein
interG:IG-266	17	4937.67	5		IG-WD0324-WD0325
WD0325	156	164.885	1374	lpdA	alpha keto acid dehydrogenase complex, E3 component, lipoamide dehydrogenase
interG:IG-267	7	135.544	75		IG-WD0325-WD0326
interG:IG-268	24	72.1618	483		IG-WD0326-WD0327
WD0327	74	314.231	342		IS5 family transposase OrfB
interG:IG-269	43	567.7	110		IG-WD0327-WD0328
WD0328	111	423.098	381		IS5 family transposase OrfA
interG:IG-270	18	408.447	64		IG-WD0328-WD0329
interG:IG-271	71	274.96	375		IG-WD0329-WD0330
WD0330	126	136.149	1344		sodium/alanine symporter family protein, putative
interG:IG-272	32	1327.78	35		IG-WD0330-WD0331
WD0331	36	328.813	159		hypothetical protein
interG:IG-273	28	267.521	152		IG-WD0331-WD0332
WD0332	321	174.01	2679		hypothetical protein
WD0333	49	119.197	597	maf	maf protein
WD0334	73	401.571	264	infA	translation initiation factor IF-1
interG:IG-274	34	440.863	112		IG-WD0334-WD0335
WD0335	795	465.917	2478		hypothetical protein
interG:IG-275	151	873.668	251		IG-WD0335-WD0336
interG:IG-276	6	110.298	79		IG-WD0336-WD0337
WD0337	136	154.544	1278	purA	adenylosuccinate synthetase
interG:IG-277	0	0	180		IG-WD0337-WD0338
WD0338	104	94.6332	1596		hypothetical protein
interG:IG-278	14	398.658	51		IG-WD0338-WD0339
interG:IG-279	30	5445.96	8		IG-WD0339-WD0340
WD0340	72	147.064	711	ccmC	heme exporter protein CcmC
interG:IG-280	1	10.7574	135		IG-WD0340-WD0341
WD0341	16	27.9616	831		hypothetical protein
interG:IG-281	1	29.6379	49		IG-WD0341-WD0342
WD0342	34	382.765	129	rpmJ	50S ribosomal protein L36
interG:IG-282	24	711.309	49		IG-WD0342-WD0343
WD0343	35	161.362	315		hypothetical protein
interG:IG-283	38	698.553	79		IG-WD0343-WD0344
interG:IG-284	37	537.335	100		IG-WD0344-WD0345
WD0345	100	134.096	1083		RND family efflux transporter MFP subunit
interG:IG-285	14	101.152	201		IG-WD0345-WD0346
WD0346	12	16.0915	1083		Fic family protein
interG:IG-286	0	0	42		IG-WD0346-WD0347
WD0347	0	0	129		hypothetical protein
interG:IG-287	0	0	66		IG-WD0347-WD0348
WD0348	43	35.7044	1749	dnaG	DNA primase
interG:IG-288	948	1944.55	708		IG-WD0348-WD0349
WD0349	37	511.747	105		hypothetical protein
interG:IG-289	0	0	87		IG-WD0349-WD0350
WD0350	101	124.726	1176		3-demethylubiquinone-9 3-methyltransferase
interG:IG-290	16	2112.37	11		IG-WD0350-WD0351
WD0351	86	283.206	441		hypothetical protein
interG:IG-291	6	62.6873	139		IG-WD0351-WD0352
WD0352	134	118.805	1638	metG	methionyl-tRNA synthetase
interG:IG-292	19	377.984	73		IG-WD0352-WD0353
WD0353	96	117.651	1185		hypothetical protein
interG:IG-293	4	66.7704	87		IG-WD0353-WD0354
WD0354	106	106.019	1452	dnaB	replicative DNA helicase
interG:IG-294	3	38.2173	114		IG-WD0354-tRNA-Leu-3
tRNA:tRNA-Leu-3	39	682.385	83		tRNA-Leu
interG:IG-295	38	2299.4	24		IG-tRNA-Leu-3-WD0355
WD0355	83	201.905	597		hypothetical protein
interG:IG-296	626	1319.47	689		IG-WD0355-WD0356
WD0356	6	59.2757	147		hypothetical protein
WD0357	4	8.60596	675	radC	DNA repair protein RadC
interG:IG-297	16	83.8848	277		IG-WD0357-WD0358
WD0358	4	19.9623	291		endo/excinuclease amino terminal domain-containing protein
interG:IG-298	48	227.805	306		IG-WD0358-WD0359
WD0359	76	33.7527	3270		UvrD/Rep/AddA family helicase
interG:IG-299	4	176.031	33		IG-WD0359-WD0360
WD0360	163	273.031	867	ispE	4-diphosphocytidyl-2C-methyl-D-erythritol kinase
interG:IG-300	36	17427.1	3		IG-WD0360-WD0361
WD0361	81	321.401	366		hypothetical protein
WD0362	104	188.558	801		cation ABC transporter, permease protein, putative
interG:IG-301	165	1829.18	131		IG-WD0362-WD0363
WD0363	321	2589.86	180		hypothetical protein
interG:IG-302	268	77840.9	5		IG-WD0363-WD0364
WD0364	478	699.072	993		hypothetical protein
interG:IG-303	29	249.204	169		IG-WD0364-WD0365
WD0365	62	85.9979	1047		Fic family protein
interG:IG-304	8	314.001	37		IG-WD0365-WD0366
WD0366	8	117.354	99		hypothetical protein
interG:IG-305	6	311.198	28		IG-WD0366-WD0367
WD0367	28	398.658	102		hypothetical protein
interG:IG-306	59	1084.6	79		IG-WD0367-WD0368
WD0368	63	429.54	213		hypothetical protein
interG:IG-307	1	103.733	14		IG-WD0368-WD0369
WD0369	7	89.1736	114		hypothetical protein
WD0370	152	280.843	786	dapB	dihydrodipicolinate reductase
WD0371	50	95.669	759	pstB	phosphate ABC transporter, ATP-binding protein
interG:IG-308	29	539.941	78		IG-WD0371-WD0372
WD0373	31	441.372	102		hypothetical protein
interG:IG-309	5	94.3023	77		IG-WD0373-WD0374
interG:IG-310	70	664.431	153		IG-WD0374-WD0375
WD0375	89	94.2748	1371	mgtE	magnesium transporter
interG:IG-311	38	216.415	255		IG-WD0375-WD0376
interG:IG-312	75	409.471	266		IG-WD0376-WD0377
WD0377	82	127.637	933		hypothetical protein
interG:IG-313	6	121.021	72		IG-WD0377-WD0378
WD0378	60	85.6788	1017		phosphate ABC transporter, periplasmic phosphate-binding protein, putative
interG:IG-314	9	92.6972	141		IG-WD0378-WD0379
WD0379	29	75.4757	558	dcd	deoxycytidine triphosphate deaminase
WD0380	45	181.532	360		hypothetical protein
interG:IG-315	74	1326.75	81		IG-WD0380-WD0381
WD0381	388	988.553	570		hypothetical protein
interG:IG-316	0	0	281		IG-WD0381-WD0382
WD0382	13	5.65927	3336		hypothetical protein
interG:IG-317	67	1410.16	69		IG-WD0382-WD0383
WD0383	214	386.546	804		hypothetical protein
interG:IG-318	58	237.27	355		IG-WD0383-WD0384
WD0384	108	130.377	1203		bicyclomycin resistance protein
interG:IG-319	31	338.496	133		IG-WD0384-WD0385
WD0385	733	653.47	1629		ankyrin repeat-containing protein
interG:IG-320	20	968.17	30		IG-WD0385-WD0386
WD0386	57	377.984	219		hypothetical protein
interG:IG-321	37	10746.7	5		IG-WD0386-WD0387
WD0387	270	189.151	2073	tkt	transketolase
interG:IG-322	152	1953.48	113		IG-WD0387-WD0388
WD0388	584	1379.05	615	rpsD	30S ribosomal protein S4
interG:IG-323	66	10649.9	9		IG-WD0388-tRNA-Leu-4
tRNA:tRNA-Leu-4	71	1185.17	87		tRNA-Leu
interG:IG-324	10	484.085	30		IG-tRNA-Leu-4-WD0389
WD0389	10	72.2515	201		hypothetical protein
interG:IG-325	30	97.6854	446		IG-WD0389-WD0390
WD0390	35	148.623	342		hypothetical protein
interG:IG-326	22	863.503	37		IG-WD0390-WD0391
WD0391	124	571.682	315	rpmB	50S ribosomal protein L28
WD0392	124	208.426	864	lipA	lipoyl synthase
interG:IG-327	8	219.208	53		IG-WD0392-WD0393
WD0393	26	52.662	717	ubiE	ubiquinone/menaquinone biosynthesis methlytransferase UbiE
WD0394	41	53.3535	1116		cell division protein FtsW, putative
interG:IG-328	45	176.626	370		IG-WD0394-WD0395
WD0395	548	1074	741		hypothetical protein
interG:IG-329	92	2619.76	51		IG-WD0396-WD0397
WD0397	313	1942.55	234		hypothetical protein
interG:IG-330	426	4296.26	144		IG-WD0397-WD0398
WD0398	591	1933.07	444		hypothetical protein
interG:IG-331	500	1053.89	689		IG-WD0398-WD0399
WD0399	252	1386.24	264		hypothetical protein
interG:IG-332	1	21.6755	67		IG-WD0399-WD0400
WD0400	116	98.6887	1707		ABC transporter
interG:IG-333	16	119.159	195		IG-WD0400-WD0401
WD0401	19	125.995	219		hypothetical protein
interG:IG-334	17	265.466	93		IG-WD0401-WD0402
WD0402	108	91.8826	1707	argS	arginyl-tRNA synthetase
interG:IG-335	14	216.293	94		IG-WD0402-WD0403
WD0403	68	438.904	225		hypothetical protein
WD0404	26	125.862	300		hypothetical protein
interG:IG-336	8	71.7163	162		IG-WD0404-WD0405
WD0405	3	42.7134	102		hypothetical protein
interG:IG-337	39	429.076	132		IG-WD0405-WD0406
WD0406	84	557.03	219		hypothetical protein
interG:IG-338	346	1301.76	386		IG-WD0406-WD0407
WD0407	229	256.61	1296		Na+/H+ antiporter, putative
interG:IG-339	22	119.215	268		IG-WD0407-WD0409
WD0409	16	234.708	99		hypothetical protein
interG:IG-340	287	1561.04	267		IG-WD0409-WD0410
WD0410	428	4062.52	153		hypothetical protein
interG:IG-341	662	3989.18	241		IG-WD0410-WD0411
WD0411	33	76.802	624		cytochrome c biogenesis protein CcmA
interG:IG-342	7	3388.6	3		IG-WD0411-WD0412
WD0412	10	33.617	432		hypothetical protein
interG:IG-343	6	45.8607	190		IG-WD0412-WD0413
WD0413	282	227.141	1803	aspS	aspartyl-tRNA synthetase
interG:IG-344	61	1452.26	61		IG-WD0413-WD0414
WD0414	165	189.725	1263		major facilitator family transporter
interG:IG-345	24	4979.16	7		IG-WD0414-WD0415
WD0415	45	70.7267	924		ribosomal large subunit pseudouridine synthase C, putative
interG:IG-346	108	402.163	390		IG-WD0415-WD0416
WD0416	48	71.0584	981	pdhA	pyruvate dehydrogenase complex, E1 component, pyruvate dehydrogenase alpha subunit
interG:IG-347	6	158.428	55		IG-WD0416-WD0417
WD0417	28	94.7859	429		hypothetical protein
WD0418	93	401.964	336		hypothetical protein
interG:IG-348	14	72.3544	281		IG-WD0418-WD0419
WD0419	42	597.988	102		hypothetical protein
interG:IG-349	31	523.487	86		IG-WD0419-WD0420
WD0420	20	284.756	102		hypothetical protein
interG:IG-350	19	656.973	42		IG-WD0420-WD0421
WD0421	140	154.027	1320		TRAM domain-containing protein
interG:IG-351	23	240.301	139		IG-WD0421-WD0422
interG:IG-352	9	74.2631	176		IG-WD0422-WD0423
WD0423	258	112.315	3336	ileS	isoleucyl-tRNA synthetase
interG:IG-353	43	348.866	179		IG-WD0423-WD0424
WD0424	191	116.596	2379		hypothetical protein
WD0425	203	125.986	2340	pheT	phenylalanyl-tRNA synthetase, beta subunit
interG:IG-354	1	12.9666	112		IG-WD0425-WD0426
WD0426	2	11.0019	264		hypothetical protein
interG:IG-355	7	44.3921	229		IG-WD0426-WD0427
WD0427	116	232.041	726	atpB	F0F1 ATP synthase subunit A
interG:IG-356	55	1353.8	59		IG-WD0427-WD0428
WD0428	212	1350.34	228	atpE	F0F1 ATP synthase subunit C
interG:IG-357	170	82294.5	3		IG-WD0428-WD0429
WD0429	282	853.2	480		ATP synthase F0, B subunit, putative
interG:IG-358	82	14885.6	8		IG-WD0429-WD0430
WD0430	113	344.035	477		hypothetical protein
interG:IG-359	16	4647.22	5		IG-WD0430-WD0431
WD0431	72	65.3924	1599		glycosyl transferase, group 2 family protein
WD0432	30	41.3748	1053		cytochrome c oxidase assembly protein
WD0433	395	276.32	2076	pccA	propionyl-CoA carboxylase, alpha subunit
interG:IG-360	334	6736.85	72		IG-WD0433-WD0434
WD0434	571	1096.88	756		hypothetical protein
interG:IG-361	46	448.347	149		IG-WD0434-WD0435
WD0435	39	39.8298	1422	gltX	glutamyl-tRNA synthetase
interG:IG-362	244	1226.13	289		IG-WD0435-WD0436
WD0436	193	1668.37	168		hypothetical protein
interG:IG-363	256	1595.61	233		IG-WD0436-WD0437
WD0437	395	318.689	1800	sdhA	succinate dehydrogenase flavoprotein subunit
WD0438	83	63.474	1899		ankyrin repeat-containing protein
interG:IG-364	25	123.491	294		IG-WD0438-WD0439
WD0439	27	63.4481	618	gmk	guanylate kinase
WD0440	97	78.0004	1806		pentapeptide repeat-containing protein
WD0441	27	32.4325	1209		ankyrin repeat-containing protein
interG:IG-365	47	270.857	252		IG-WD0441-WD0442
WD0442	116	153.846	1095		translation-associated GTPase
interG:IG-366	320	3971.98	117		IG-WD0442-WD0443
WD0443	921	1476.3	906		hypothetical protein
interG:IG-367	78	1510.35	75		IG-WD0443-WD0444
WD0444	62	76.5645	1176		poly A polymerase family protein
WD0445	12	13.964	1248		hypothetical protein
interG:IG-368	9	82.2031	159		IG-WD0445-WD0446
WD0446	21	82.6487	369		hypothetical protein
interG:IG-369	18	193.634	135		IG-WD0446-WD0447
WD0447	2	5.43916	534		phage prohead protease
interG:IG-370	16	47.9095	485		IG-WD0447-WD0449
WD0449	25	216.109	168		hypothetical protein
interG:IG-371	264	640.059	599		IG-WD0449-WD0451
WD0451	79	104.488	1098	gap	glyceraldehyde 3-phosphate dehydrogenase
WD0452	29	55.2696	762		MttB family protein
interG:IG-372	8	219.208	53		IG-WD0452-WD0453
WD0453	8	25.4782	456		arginine repressor, putative
interG:IG-373	4	46.4722	125		IG-WD0453-WD0454
WD0455	8	18.0966	642		amino acid ABC transporter, ATP-binding protein, putative
interG:IG-374	19	270.518	102		IG-WD0455-WD0456
WD0456	111	423.098	381		IS5 family transposase OrfA
interG:IG-375	43	567.7	110		IG-WD0456-WD0457
WD0457	72	305.738	342		IS5 family transposase OrfB
interG:IG-376	73	283.462	374		IG-WD0457-WD0458
WD0458	13	15.7328	1200		HK97 family phage major capsid protein
interG:IG-377	4	121.021	48		IG-WD0458-WD0459
WD0459	43	212.405	294		hypothetical protein
interG:IG-378	2	15.1277	192		IG-WD0459-WD0460
WD0460	33	60.0557	798		hypothetical protein
interG:IG-379	5	148.189	49		IG-WD0460-WD0461
WD0461	42	90.3626	675	pyrF	orotidine 5`-phosphate decarboxylase
interG:IG-380	5	242.043	30		IG-WD0461-WD0462
WD0462	26	28.5402	1323		hypothetical protein
interG:IG-381	67	211.524	460		IG-WD0462-WD0463
WD0463	734	877.33	1215		AAA family ATPase
interG:IG-382	16	352.062	66		IG-WD0463-WD0464
WD0464	211	118.083	2595	valS	valyl-tRNA synthetase
interG:IG-383	348	1086.85	465		IG-WD0464-WD0465
WD0465	1094	1777.15	894		hypothetical protein
interG:IG-384	174	5053.85	50		IG-WD0465-WD0466
WD0466	138	388.394	516		hexapeptide transferase family protein
interG:IG-385	17	171.447	144		IG-WD0466-WD0467
WD0467	107	484.085	321	secG	preprotein translocase subunit SecG
WD0468	277	253.003	1590	pyrG	CTP synthetase
interG:IG-386	5	290.451	25		IG-WD0468-WD0469
WD0469	8	28.4756	408		cytidine and deoxycytidylate deaminase family protein
interG:IG-387	3	108.919	40		IG-WD0469-WD0470
WD0470	38	43.6942	1263		major facilitator family transporter
WD0471	27	81.6894	480		hypothetical protein
interG:IG-388	32	72.1618	644		IG-WD0471-WD0472
WD0472	236	311.292	1101		AAA family ATPase
interG:IG-389	47	124.782	547		IG-WD0472-WD0473
WD0473	174	252.945	999		pyruvate dehydrogenase subunit beta
WD0474	135	522.812	375		hypothetical protein
interG:IG-390	795	1651.71	699		IG-WD0474-WD0477
WD0477	164	132.538	1797	lepA	GTP-binding protein LepA
interG:IG-391	12	232.361	75		IG-WD0477-WD0478
WD0478	98	102.022	1395		malonyl-CoA decarboxylase, putative
interG:IG-392	655	930.751	1022		IG-WD0478-WD0480
WD0480	10	20.9561	693		hypothetical protein
WD0481	10	52.618	276		hypothetical protein
interG:IG-393	13	113.05	167		IG-WD0481-WD0482
WD0482	22	37.7655	846		SPFH domain-containing protein/band 7 family protein
interG:IG-394	3	622.395	7		IG-WD0482-WD0483
WD0483	16	24.7456	939		M23/M37 peptidase domain-containing protein
interG:IG-395	3	1452.26	3		IG-WD0483-WD0484
WD0484	45	88.1937	741		hypothetical protein
interG:IG-396	21	516.905	59		IG-WD0484-WD0485
WD0485	128	262.555	708		competence lipoprotein ComL, putative
interG:IG-397	22	532.494	60		IG-WD0485-WD0486
WD0486	71	109.459	942		hypothetical protein
interG:IG-398	10	121.021	120		IG-WD0486-WD0487
WD0487	24	65.2699	534	pgsA	CDP-diacylglycerol--glycerol-3-phosphate 3-phosphatidyltransferase
interG:IG-399	10	108.377	134		IG-WD0487-WD0488
WD0488	257	282.109	1323	maeB	NADP-dependent malic enzyme
interG:IG-400	55	5705.29	14		IG-WD0488-WD0489
WD0489	123	192.694	927		surface antigen, Wsp paralog
interG:IG-401	2	26.1668	111		IG-WD0489-WD0490
WD0490	36	238.727	219		hypothetical protein
interG:IG-402	31	3001.33	15		IG-WD0490-WD0491
WD0491	37	165.844	324		glutaredoxin-related protein
interG:IG-403	37	276.977	194		IG-WD0491-WD0492
WD0492	108	112.433	1395	fumC	fumarate hydratase
interG:IG-404	40	148.189	392		IG-WD0492-WD0493
WD0493	44	62.4626	1023	obgE	GTPase ObgE
WD0494	134	152.629	1275	eno	enolase
interG:IG-405	13	4719.83	4		IG-WD0494-WD0495
WD0495	48	46.5653	1497	murC	UDP-N-acetylmuramate--alanine ligase
interG:IG-406	2	111.712	26		IG-WD0495-WD0496
WD0496	4	8.60596	675		rare lipoprotein A, putative
interG:IG-407	511	1253.55	592		IG-WD0496-WD0497
WD0497	376	3956.87	138		hypothetical protein
interG:IG-408	17	207.465	119		IG-WD0497-WD0498
WD0498	70	100.851	1008		ankyrin repeat-containing protein
interG:IG-409	2	53.7872	54		IG-WD0498-WD0499
WD0499	8	38.3434	303		hypothetical protein
interG:IG-410	3	36.6115	119		IG-WD0499-WD0500
WD0500	38	36.717	1503		type II secretion system protein, putative
interG:IG-411	8	1659.72	7		IG-WD0500-WD0501
WD0501	118	194.293	882		surface antigen-related protein
interG:IG-412	33	499.213	96		IG-WD0501-WD0503
WD0503	21	24.8552	1227		MiaB-like tRNA modifying enzyme
interG:IG-413	0	0	30		IG-WD0503-WD0504
WD0504	0	0	96		hypothetical protein
interG:IG-414	12	66.2626	263		IG-WD0504-WD0505
WD0505	218	215.369	1470	gatA	glutamyl-tRNA(Gln) amidotransferase, A subunit
interG:IG-415	13	52.2973	361		IG-WD0505-WD0506
interG:IG-416	27	88.7124	442		IG-WD0506-WD0507
WD0507	13	46.2729	408		DNA repair protein RadC, truncation
interG:IG-417	1	8.59323	169		IG-WD0507-WD0508
WD0508	33	51.0377	939		transcriptional regulator, putative
interG:IG-418	0	0	68		IG-WD0508-WD0509
WD0509	222	179.411	1797	mutL	DNA mismatch repair protein MutL-2
interG:IG-419	1	3.55075	409		IG-WD0510-WD0511
WD0511	116	181.142	930		hypothetical protein
interG:IG-420	0	0	319		IG-WD0511-WD0512
WD0512	0	0	3363		hypothetical protein
WD0513	0	0	8532		hypothetical protein
interG:IG-421	0	0	35		IG-WD0513-WD0514
WD0514	0	0	1410		ankyrin repeat-containing protein
interG:IG-422	8	30.6545	379		IG-WD0514-WD0515
WD0515	37	141.033	381		reverse transcriptase, interruption-C
WD0516	74	314.231	342		IS5 family transposase OrfB
interG:IG-423	43	567.7	110		IG-WD0516-WD0517
WD0517	111	423.098	381		IS5 family transposase OrfA
interG:IG-424	19	745.753	37		IG-WD0517-WD0518
interG:IG-425	29	89.0389	473		IG-WD0518-WD0519
WD0519	12	32.094	543		hypothetical protein
interG:IG-426	13	222.11	85		IG-WD0519-WD0520
interG:IG-427	30	524.912	83		IG-WD0520-WD0521
WD0521	12	161.362	108		hypothetical protein
interG:IG-428	5	115.258	63		IG-WD0521-WD0522
WD0522	8	49.6498	234		hypothetical protein
interG:IG-429	8	57.8012	201		IG-WD0522-WD0523
WD0523	28	52.9468	768		hypothetical protein
interG:IG-430	27	126.08	311		IG-WD0523-tRNA-Phe-1
tRNA:tRNA-Phe-1	3	57.3259	76		tRNA-Phe
interG:IG-431	7	128.681	79		IG-tRNA-Phe-1-WD0524
WD0524	162	464.034	507	coaD	phosphopantetheine adenylyltransferase
interG:IG-432	125	2669.59	68		IG-WD0524-WD0525
WD0525	122	922.787	192		hypothetical protein
interG:IG-433	59	5355.19	16		IG-WD0525-WD0526
WD0526	150	347.43	627	cdsA	phosphatidate cytidylyltransferase
WD0527	87	181.532	696	uppS	undecaprenyl diphosphate synthase
interG:IG-434	18	4356.77	6		IG-WD0527-WD0528
WD0528	70	385.068	264		hypothetical protein
interG:IG-435	55	15974.8	5		IG-WD0528-WD0529
WD0529	206	536.137	558	frr	ribosome recycling factor
interG:IG-436	108	22406.2	7		IG-WD0529-WD0530
WD0530	265	517.268	744	pyrH	uridylate kinase
interG:IG-437	69	10020.6	10		IG-WD0530-WD0531
WD0531	246	414.93	861	tsf	elongation factor Ts
WD0532	759	1298.31	849	rpsB	30S ribosomal protein S2
interG:IG-438	283	2151.77	191		IG-WD0532-tRNA-Asp-1
tRNA:tRNA-Asp-1	167	3149.7	77		tRNA-Asp
interG:IG-439	86	911.635	137		IG-tRNA-Asp-1-WD0534
WD0534	139	542.644	372		preprotein translocase, YajC subunit
interG:IG-440	85	1543.02	80		IG-WD0534-WD0535
WD0535	183	145.943	1821	glmS	glucosamine--fructose-6-phosphate aminotransferase (isomerizing)
interG:IG-441	141	666.997	307		IG-WD0535-WD0536
WD0536	601	1965.78	444		hypothetical protein
interG:IG-442	423	4266	144		IG-WD0536-WD0537
WD0537	313	1942.55	234		hypothetical protein
interG:IG-443	92	2619.76	51		IG-WD0537-WD0538
WD0539	544	947.275	834		hypothetical protein
interG:IG-444	14	178.347	114		IG-WD0539-WD0540
WD0540	3	22.6915	192		hypothetical protein
interG:IG-445	2	30.2553	96		IG-WD0540-WD0541
WD0541	56	91.5837	888	murB	UDP-N-acetylenolpyruvoylglucosamine reductase
WD0542	55	90.8692	879	hemC	porphobilinogen deaminase
interG:IG-446	365	555.051	955		IG-WD0542-WD0544
WD0544	146	180.758	1173	sucB	2-oxoglutarate dehydrogenase, E2 component, dihydrolipoamide succinyltransferase
interG:IG-447	43	1643.34	38		IG-WD0544-WD0545
interG:IG-448	16	290.451	80		IG-WD0545-WD0546
WD0546	111	423.098	381		IS5 family transposase OrfA
interG:IG-449	43	567.7	110		IG-WD0546-WD0547
WD0547	73	309.984	342		IS5 family transposase OrfB
WD0548	43	66.7169	936		hypothetical protein
interG:IG-450	26	112.377	336		IG-WD0548-WD0549
WD0549	302	168.232	2607	secA	preprotein translocase subunit SecA
interG:IG-451	173	2855	88		IG-WD0549-WD0550
WD0550	1471	2157.85	990		ankyrin repeat-containing protein
interG:IG-452	122	525.742	337		IG-WD0550-WD0551
WD0551	426	963.646	642		putative translaldolase
interG:IG-453	128	4766.38	39		IG-WD0551-WD0552
WD0552	134	569.012	342		hypothetical protein
interG:IG-454	34	897.758	55		IG-WD0552-WD0553
WD0553	27	353.251	111		hypothetical protein
interG:IG-455	20	279.28	104		IG-WD0553-WD0554
interG:IG-456	120	333.214	523		IG-WD0554-WD0555
WD0555	59	97.4779	879	folD	methylenetetrahydrofolate dehydrogenase/methenyltetrahydrofolate cyclohydrolase
WD0556	60	151.277	576	ubiX	phenylacrylic acid decarboxylase, 3-octaprenyl-4-hydroxybenzoate carboxy-lyase
WD0557	51	277.397	267		hypothetical protein
interG:IG-457	19	2122.53	13		IG-WD0557-WD0558
WD0558	120	135.725	1284		CBS domain-containing protein
interG:IG-458	10	165.029	88		IG-WD0558-WD0559
WD0559	37	45.5755	1179	argD	bifunctional N-succinyldiaminopimelate-aminotransferase/acetylornithine transaminase protein
interG:IG-459	5	26.4046	275		IG-WD0559-WD0560
WD0560	133	164.663	1173	nuoD	NADH dehydrogenase subunit D
interG:IG-460	72	142.65	733		IG-WD0560-WD0562
WD0562	78	510.252	222		transposase, truncation
interG:IG-461	49	462.081	154		IG-WD0562-WD0563
WD0563	73	79.7702	1329		IS4 family transposase
interG:IG-462	4	322.723	18		IG-WD0563-WD0564
WD0564	11	47.5441	336		hypothetical protein
interG:IG-463	1	15.7854	92		IG-WD0564-WD0565
WD0565	5	7.9882	909		patatin family protein
interG:IG-464	4	20.3825	285		IG-WD0565-WD0566
WD0566	11	30.6031	522		ankyrin repeat-containing protein
interG:IG-465	2	51.8663	56		IG-WD0566-WD0567
WD0567	13	19.9781	945		prophage P2W3, tail protein D, putative
WD0568	3	20.7465	210		prophage P2W3, tail protein X, putative
WD0569	4	16.5499	351		prophage P2W3, tail protein U, putative
WD0570	46	32.6989	2043		prophage P2W3, tail tape measure protein
interG:IG-466	6	968.17	9		IG-WD0570-WD0571
WD0571	9	61.3629	213		hypothetical protein
interG:IG-467	8	106.588	109		IG-WD0571-WD0572
WD0572	12	67.5468	258		hypothetical protein
interG:IG-468	21	89.6981	340		IG-WD0572-WD0573
WD0573	23	166.179	201		hypothetical protein
interG:IG-469	0	0	61		IG-WD0573-WD0574
WD0574	1	2.91618	498		contractile tail tube protein
interG:IG-470	0	0	11		IG-WD0574-WD0575
WD0576	3	7.89269	552		hypothetical protein
interG:IG-471	1	242.043	6		IG-WD0576-WD0577
WD0577	8	8.70266	1335		hypothetical protein
interG:IG-472	0	0	92		IG-WD0577-WD0578
WD0578	0	0	195		hypothetical protein
interG:IG-473	0	0	4		IG-WD0578-WD0579
WD0579	2	2.46354	1179		hypothetical protein
interG:IG-474	0	0	9		IG-WD0579-WD0580
WD0580	6	4.51712	1929		hypothetical protein
interG:IG-475	0	0	16		IG-WD0580-WD0581
WD0581	3	6.20622	702		hypothetical protein
interG:IG-476	0	0	82		IG-WD0581-WD0582
WD0582	16	11.3402	2049		regulatory protein RepA, putative
interG:IG-477	4	341.707	17		IG-WD0582-WD0583
WD0583	10	21.4197	678		hypothetical protein
interG:IG-478	3	35.1352	124		IG-WD0583-WD0584
WD0584	4	13.6362	426		hypothetical protein
WD0585	1	2.89871	501		hypothetical protein
interG:IG-479	1	39.2502	37		IG-WD0585-WD0586
WD0586	12	68.3414	255		hypothetical protein
WD0587	68	288.753	342		IS5 family transposase OrfB
interG:IG-480	38	501.688	110		IG-WD0587-WD0588
WD0588	140	533.637	381		IS5 family transposase OrfA
interG:IG-481	21	1129.53	27		IG-WD0588-WD0589
WD0589	16	39.3166	591		hypothetical protein
interG:IG-482	1	132.023	11		IG-WD0589-WD0590
WD0590	14	24.7343	822		hypothetical protein
interG:IG-483	1	15.6157	93		IG-WD0590-WD0591
WD0591	0	0	495		hypothetical protein
interG:IG-484	6	14.8949	585		IG-WD0591-WD0593
interG:IG-485	5	64.2591	113		IG-WD0593-WD0594
WD0594	24	28.406	1227		prophage LambdaW4, DNA methylase
interG:IG-486	4	446.848	13		IG-WD0594-WD0595
WD0595	3	9.0766	480		hypothetical protein
interG:IG-487	0	0	3		IG-WD0595-WD0596
WD0596	2	1.95986	1482		ankyrin repeat-containing prophage LambdaW1
WD0597	6	4.77716	1824		prophage LambdaW4, terminase large subunit, putative
interG:IG-488	0	0	3		IG-WD0597-WD0598
WD0598	1	6.20622	234		hypothetical protein
interG:IG-489	1	46.847	31		IG-WD0598-WD0599
WD0599	80	430.298	270		hypothetical protein
WD0600	59	303.841	282		hypothetical protein
interG:IG-490	11	156.616	102		IG-WD0600-WD0601
WD0602	6	8.20483	1062		prophage LambdaW4, minor capsid protein C, putative
interG:IG-491	2	39.2502	74		IG-WD0602-WD0603
WD0603	6	23.4235	372		hypothetical protein
interG:IG-492	5	201.702	36		IG-WD0603-WD0604
WD0604	254	367.038	1005		hypothetical protein
interG:IG-493	243	3638.12	97		IG-WD0604-WD0605
WD0605	6	28.4756	306		hypothetical protein
interG:IG-494	29	84.5691	498		IG-WD0605-WD0606
interG:IG-495	9	68.4309	191		IG-WD0606-WD0607
WD0607	4	52.3335	111		hypothetical protein
interG:IG-496	31	114.264	394		IG-WD0607-WD0608
WD0608	18	73.8435	354		hypothetical protein
interG:IG-497	3	38.2173	114		IG-WD0608-WD0609
WD0609	17	11.2424	2196		regulatory protein RepA, putative
interG:IG-498	84	172.545	707		IG-WD0609-WD0610
WD0610	167	68.7434	3528		SNF2 family helicase
interG:IG-499	23	48.199	693		IG-WD0610-WD0611
WD0611	22	41.9286	762		UDP-N-acetylglucosamine pyrophosphorylase-related protein
interG:IG-500	198	2195.01	131		IG-WD0611-WD0612
WD0612	746	1128.52	960		NAD-dependent epimerase/dehydratase family protein
WD0613	829	515.156	2337		glycosyl transferase, group 1 family protein / moaA/nifB/pqqE family protein
WD0614	940	805.381	1695		hypothetical protein
interG:IG-501	147	71160.5	3		IG-WD0614-WD0615
WD0615	515	755.466	990		hypothetical protein
WD0616	334	273.116	1776		ABC transporter, permease/ATP-binding protein, putative
WD0617	286	395.567	1050		L-allo-threonine aldolase, putative
WD0618	272	375.132	1053		L-allo-threonine aldolase, putative
interG:IG-502	22	389.63	82		IG-WD0618-WD0619
WD0619	97	118.278	1191		GlpT/PgpT/UhpT transporter family protein
interG:IG-503	7	597.988	17		IG-WD0619-WD0620
WD0620	150	166.543	1308		UDP-glucose 6-dehydrogenase
interG:IG-504	82	1860.7	64		IG-WD0620-WD0621
WD0621	95	150.781	915		hypothetical protein
interG:IG-505	2	6.01348	483		IG-WD0621-WD0622
WD0622	423	673.579	912		transcriptional regulator, putative
interG:IG-506	52	3020.69	25		IG-WD0622-WD0623
WD0623	918	1466.63	909		transcriptional regulator, putative
interG:IG-507	674	13050.9	75		IG-WD0623-WD0624
interG:IG-508	0	0	100		IG-WD0624-WD0625
WD0625	1	2.21043	657		DNA repair protein RadC, putative
interG:IG-509	0	0	169		IG-WD0625-WD0626
WD0626	180	286.629	912		transcriptional regulator, putative
interG:IG-510	26	292.703	129		IG-WD0626-WD0627
WD0627	482	780.365	897		hypothetical protein
WD0628	73	196.323	540		hypothetical protein
interG:IG-511	131	271.005	702		IG-WD0628-WD0630
WD0630	217	132.3	2382		hypothetical protein
interG:IG-512	241	1206.87	290		IG-WD0630-WD0631
WD0631	1623	1654.04	1425		hypothetical protein
interG:IG-513	157	3040.06	75		IG-WD0631-WD0632
WD0632	249	103.288	3501		hypothetical protein
interG:IG-514	76	98.634	1119		IG-WD0632-WD0633
WD0633	1989	995.704	2901		ankyrin repeat-containing prophage LambdaW1
interG:IG-515	184	658.165	406		IG-WD0633-WD0634
WD0634	8	7.90343	1470		prophage LambdaW5, site-specific recombinase resolvase family protein
WD0635	6	19.7586	441		hypothetical protein
interG:IG-516	3	363.064	12		IG-WD0635-WD0636
WD0636	3	9.49187	459		ankyrin repeat-containing prophage LambdaW1
interG:IG-517	0	0	25		IG-WD0636-WD0637
WD0637	3	6.94859	627		ankyrin repeat-containing prophage LambdaW1
interG:IG-518	1	5.28093	275		IG-WD0637-WD0638
WD0638	14	17.5121	1161		hypothetical protein
WD0639	6	11.0019	792		prophage LambdaW5, baseplate assembly protein J, putative
interG:IG-519	2	1452.26	2		IG-WD0639-WD0640
WD0640	2	8.8823	327		prophage LambdaW5, baseplate assembly protein W, putative
interG:IG-520	0	0	11		IG-WD0640-WD0641
WD0641	0	0	255		hypothetical protein
interG:IG-521	0	0	7		IG-WD0641-WD0642
WD0642	0	0	465		prophage LambdaW5, baseplate assembly protein V
WD0643	2	6.08912	477		hypothetical protein
WD0644	4	12.9089	450		prophage LambdaW5, minor tail protein Z, putative
interG:IG-522	9	73.4287	178		IG-WD0644-WD0645
WD0645	36	108.919	480		reverse transcriptase, truncation
interG:IG-523	29	225.216	187		IG-WD0645-WD0646
WD0646	122	465.027	381		IS5 family transposase OrfA
interG:IG-524	41	541.295	110		IG-WD0646-WD0647
WD0647	75	318.477	342		IS5 family transposase OrfB
interG:IG-525	13	820.84	23		IG-WD0647-WD0648
interG:IG-526	31	317.042	142		IG-WD0648-WD0649
WD0649	95	90.7063	1521		HlyD family secretion protein
interG:IG-527	2	10.9604	265		IG-WD0649-WD0650
WD0650	141	278.596	735	fabG	3-oxoacyl-(acyl-carrier-protein) reductase
interG:IG-528	64	868.639	107		IG-WD0650-WD0651
WD0651	173	775.433	324		hypothetical protein
interG:IG-529	84	5809.02	21		IG-WD0651-WD0652
WD0652	110	124.706	1281		M48 family peptidase
interG:IG-530	18	368.177	71		IG-WD0652-WD0653
WD0653	316	701.702	654		3,4-dihydroxy-2-butanone 4-phosphate synthase, putative
interG:IG-531	189	45746.1	6		IG-WD0653-WD0654
WD0654	363	1064.99	495	greA	transcription elongation factor GreA
interG:IG-532	132	21299.7	9		IG-WD0654-WD0655
WD0655	613	577.323	1542	atpA	F0F1 ATP synthase subunit alpha
WD0656	152	393.481	561	atpH	ATP synthase F1, delta subunit
interG:IG-533	231	808.364	415		IG-WD0656-WD0657
WD0657	605	2048.05	429	rplQ	50S ribosomal protein L17
interG:IG-534	371	76969.5	7		IG-WD0657-WD0658
WD0658	1189	1616.79	1068	rpoA	DNA-directed RNA polymerase subunit alpha
interG:IG-535	242	16735.5	21		IG-WD0658-WD0659
WD0659	475	1782.48	387	rpsK	30S ribosomal protein S11
interG:IG-536	197	13623.5	21		IG-WD0659-WD0660
WD0660	301	1184.63	369	rpsM	30S ribosomal protein S13
interG:IG-537	112	2756.82	59		IG-WD0660-WD0661
WD0661	176	398.126	642	adk	adenylate kinase
WD0662	341	372.625	1329	secY	preprotein translocase subunit SecY
interG:IG-538	100	48408.5	3		IG-WD0662-WD0663
WD0663	269	829.42	471	rplO	50S ribosomal protein L15
interG:IG-539	131	63415.2	3		IG-WD0663-WD0664
WD0664	287	812.471	513	rpsE	30S ribosomal protein S5
interG:IG-540	115	13917.4	12		IG-WD0664-WD0665
WD0665	214	835.437	372	rplR	50S ribosomal protein L18
interG:IG-541	109	31659.2	5		IG-WD0665-WD0666
WD0666	423	1125.1	546	rplF	50S ribosomal protein L6
interG:IG-542	243	22056.1	16		IG-WD0666-WD0667
WD0667	592	2171.05	396	rpsH	30S ribosomal protein S8
interG:IG-543	334	23097.8	21		IG-WD0667-WD0668
WD0668	399	1875.24	309	rpsN	30S ribosomal protein S14
interG:IG-544	124	11255	16		IG-WD0668-WD0669
WD0669	491	1335.31	534	rplE	50S ribosomal protein L5
interG:IG-545	274	66319.7	6		IG-WD0669-WD0670
WD0670	424	1936.34	318	rplX	50S ribosomal protein L24
WD0671	282	1137.6	360	rplN	50S ribosomal protein L14
interG:IG-546	83	9272.09	13		IG-WD0671-WD0672
WD0672	301	1844.43	237	rpsQ	30S ribosomal protein S17
WD0673	481	3424.19	204	rpmC	50S ribosomal protein L29
interG:IG-547	390	51489.1	11		IG-WD0673-WD0674
WD0674	852	2988.7	414	rplP	50S ribosomal protein L16
interG:IG-548	399	41389.3	14		IG-WD0674-WD0675
WD0675	728	1719.09	615	rpsC	30S ribosomal protein S3
interG:IG-549	151	5622.84	39		IG-WD0675-WD0676
WD0676	343	1431.39	348	rplV	50S ribosomal protein L22
interG:IG-550	190	55185.7	5		IG-WD0676-WD0677
WD0677	455	2318.51	285	rpsS	30S ribosomal protein S19
interG:IG-551	242	117149	3		IG-WD0677-WD0678
WD0678	637	1121.32	825	rplB	50S ribosomal protein L2
WD0679	235	1185	288	rplW	50S ribosomal protein L23
WD0680	388	916.22	615	rplD	50S ribosomal protein L4
interG:IG-552	146	106015	2		IG-WD0680-WD0681
WD0681	660	1325.71	723	rplC	50S ribosomal protein L3
interG:IG-553	275	44374.5	9		IG-WD0681-WD0682
WD0682	365	1606.28	330	rpsJ	30S ribosomal protein S10
interG:IG-554	112	11618	14		IG-WD0682-WD0683
WD0683	2310	2859.94	1173	tuf	elongation factor Tu
interG:IG-555	712	13256.5	78		IG-WD0683-tRNA-Gly-1
tRNA:tRNA-Gly-1	548	11209	71		tRNA-Gly
interG:IG-556	532	193150	4		IG-tRNA-Gly-1-tRNA-Tyr-1
tRNA:tRNA-Tyr-1	541	9465.91	83		tRNA-Tyr
interG:IG-557	496	6318.59	114		IG-tRNA-Tyr-1-WD0684
WD0684	137	165.799	1200	carA	carbamoyl phosphate synthase small subunit
interG:IG-558	145	1027.21	205		IG-WD0684-WD0685
WD0685	669	1962.75	495		hypothetical protein
interG:IG-559	243	840.234	420		IG-WD0685-WD0686
WD0686	173	186.518	1347		hypothetical protein
interG:IG-560	100	1332.34	109		IG-WD0686-WD0687
WD0687	39	61.4962	921	glpX	fructose 1,6-bisphosphatase II
interG:IG-561	6	72.6128	120		IG-WD0687-WD0688
WD0688	91	404.145	327		hypothetical protein
interG:IG-562	116	161.053	1046		IG-WD0688-WD0690
WD0690	593	314.417	2739	ppdK	pyruvate phosphate dikinase
interG:IG-563	156	1094.45	207		IG-WD0690-WD0691
WD0691	670	2191.47	444		hypothetical protein
interG:IG-564	426	4296.26	144		IG-WD0691-WD0692
WD0692	313	1942.55	234		hypothetical protein
interG:IG-565	92	2619.76	51		IG-WD0692-WD0693
WD0693	747	700.798	1548		reverse transcriptase, putative
WD0694	579	1153.44	729		hypothetical protein
interG:IG-566	25	342.513	106		IG-WD0694-WD0695
WD0695	111	116.055	1389		phosphoglucomutase/phosphomannomutase family protein
WD0696	13	11.1778	1689		hypothetical protein
interG:IG-567	0	0	60		IG-WD0696-WD0697
WD0697	1	3.38521	429		hypothetical protein
interG:IG-568	13	37.091	509		IG-WD0697-WD0698
interG:IG-569	1	4.61034	315		IG-WD0698-WD0699
WD0699	40	57.6292	1008		peptidase, M22 family protein
interG:IG-570	17	158.259	156		IG-WD0699-WD0700
WD0700	27	290.451	135		hypothetical protein
interG:IG-571	21	206.063	148		IG-WD0700-WD0702
WD0702	25	49.1957	738		hypothetical protein
interG:IG-572	40	178.739	325		IG-WD0702-WD0704
WD0704	50	691.55	105		hypothetical protein
interG:IG-573	39	577.938	98		IG-WD0704-WD0705
WD0705	42	53.6453	1137		aminotransferase, class V
interG:IG-574	97	908.831	155		IG-WD0705-WD0706
WD0706	195	405.136	699		hypothetical protein
interG:IG-575	121	738.332	238		IG-WD0706-WD0707
WD0707	271	583.054	675		ABC transporter, ATP-binding protein
interG:IG-576	143	5324.94	39		IG-WD0707-WD0708
WD0708	225	707.267	462		HesB/YadR/YfhF family protein
interG:IG-577	36	1112.37	47		IG-WD0708-WD0709
WD0709	108	130.703	1200		deoxyguanosinetriphosphate triphosphohydrolase, putative
WD0710	25	33.5239	1083	ribD	riboflavin biosynthesis protein RibD
interG:IG-578	2	25.9331	112		IG-WD0710-WD0711
interG:IG-579	88	546.147	234		IG-WD0711-WD0712
WD0712	54	115.666	678	rpe	ribulose-phosphate 3-epimerase
interG:IG-580	51	787.926	94		IG-WD0712-WD0713
WD0713	85	287.743	429		hypothetical protein
interG:IG-581	33	656.499	73		IG-WD0713-WD0714
WD0714	7	12.2332	831	dapD	2,3,4,5-tetrahydropyridine-2-carboxylate N-succinyltransferase
interG:IG-582	4	968.17	6		IG-WD0714-WD0715
WD0715	56	285.355	285		hypothetical protein
WD0716	78	288.234	393		hypothetical protein
interG:IG-583	36	653.515	80		IG-WD0716-WD0717
WD0717	29	40.1099	1050		hypothetical protein
interG:IG-584	93	498.376	271		IG-WD0717-WD0718
interG:IG-585	958	1127.44	1234		IG-WD0718-WD0719
WD0719	66	60.8564	1575		penicillin-binding protein
WD0720	35	60.5107	840		polysaccharide deacetylase, putative
interG:IG-586	2	23.8075	122		IG-WD0720-WD0721
WD0721	11	10.5864	1509		Mg chelatase-related protein
interG:IG-587	305	5336.6	83		IG-WD0721-WD0722
WD0722	930	3001.33	450		hypothetical protein
interG:IG-588	302	1768.47	248		IG-WD0722-WD0723
WD0723	673	816.515	1197	ftsZ	cell division protein FtsZ
WD0724	71	258.421	399		hypothetical protein
interG:IG-589	23	1336.08	25		IG-WD0724-WD0725
WD0725	50	198.396	366		hypothetical protein
WD0726	21	67.3231	453		hypothetical protein
interG:IG-590	40	675.468	86		IG-WD0726-WD0727
WD0727	186	342.357	789	sdhB	succinate dehydrogenase iron-sulfur subunit
interG:IG-591	24	11618	3		IG-WD0727-WD0728
WD0728	73	93.2407	1137		hypothetical protein
interG:IG-592	20	691.55	42		IG-WD0728-WD0729
WD0729	129	240.181	780		acetyltransferase
WD0730	110	330.741	483		phosphatidylglycerophosphatase A, putative
interG:IG-593	26	1987.3	19		IG-WD0730-WD0731
WD0731	119	175.628	984	gpsA	glycerol-3-phosphate dehydrogenase (NAD+)
interG:IG-594	145	647.929	325		IG-WD0731-WD0732
WD0732	638	1201.74	771	ctrA	cell cycle transcriptional regulator
interG:IG-595	190	4118.34	67		IG-WD0732-WprnpB1
misc_RNA:WprnpB1	1300	6465.52	292		WprnpB1
interG:IG-596	681	4969.78	199		IG-WprnpB1-WD0733
WD0733	8	5.46217	2127		hypothetical protein
interG:IG-597	4	25.9331	224		IG-WD0733-WD0734
WD0734	47	136.24	501	nuoE	NADH dehydrogenase subunit E
WD0735	92	109.965	1215	tgt	queuine tRNA-ribosyltransferase
interG:IG-598	4	30.4137	191		IG-WD0735-WD0736
WD0736	22	100.471	318		hypothetical protein
interG:IG-599	11	2662.47	6		IG-WD0736-WD0737
WD0737	536	611.957	1272		M16 family peptidase putative
WD0738	831	1943.36	621	sodB	superoxide dismutase, Fe
interG:IG-600	824	1193.08	1003		IG-WD0738-WD0740
WD0740	81	83.6053	1407	cydA	cytochrome d ubiquinol oxidase, subunit I
WD0741	43	61.043	1023	cydB	cytochrome d ubiquinol oxidase, subunit II
interG:IG-601	7	677.719	15		IG-WD0741-WD0742
WD0742	12	165.972	105		hypothetical protein
interG:IG-602	10	111.712	130		IG-WD0742-WD0743
WD0743	89	146.046	885	era	GTP-binding protein Era
WD0744	158	279.144	822		hypothetical protein
interG:IG-603	1076	7548.92	207		IG-WD0744-WD0745
WD0745	4928	3614.5	1980		hypothetical protein
interG:IG-604	291	4593.55	92		IG-WD0745-WD0746
WD0746	228	3153.47	105		hypothetical protein
interG:IG-605	132	4078.68	47		IG-WD0746-WD0747
WD0747	37	471.346	114		hypothetical protein
interG:IG-606	3	55.856	78		IG-WD0747-WD0748
WD0748	5	8.99787	807		hypothetical protein
interG:IG-607	1	46.847	31		IG-WD0748-tRNA-Ser-1
tRNA:tRNA-Ser-1	1	16.6926	87		tRNA-Ser
interG:IG-608	2	27.401	106		IG-tRNA-Ser-1-WD0749
interG:IG-609	117	417.479	407		IG-WD0749-WD0750
WD0750	143	195.549	1062		PQQ repeat-containing protein
WD0751	274	288.346	1380	lpdA	alpha keto acid dehydrogenase complex, E3 component, lipoamide dehydrogenase
interG:IG-610	33	23962.2	2		IG-WD0751-WD0752
WD0752	55	85.8861	930		phage integrase family site specific recombinase
WD0753	27	123.305	318		hypothetical protein
interG:IG-611	18	1742.71	15		IG-WD0753-WD0754
WD0754	220	245.389	1302		ankyrin repeat-containing protein
interG:IG-612	19	324.622	85		IG-WD0754-WD0755
WD0755	77	117.957	948	trxB	thioredoxin reductase
WD0756	216	522.812	600		anti-oxidant AhpCTSA family protein
interG:IG-613	960	1470.64	948		IG-WD0756-WD0757
WD0757	119	197.959	873		hypothetical protein
interG:IG-614	26	328.336	115		IG-WD0757-WD0758
WD0758	36	154.222	339		glutaredoxin family protein
interG:IG-615	6	128.14	68		IG-WD0758-WD0759
WD0759	40	62.2618	933	ribF	riboflavin biosynthesis protein RibF
WD0760	101	307.501	477	lspA	lipoprotein signal peptidase
interG:IG-616	79	3956.14	29		IG-WD0760-WD0761
WD0761	284	307.562	1341		insulinase family protease
WD0762	191	210.137	1320		M16 family peptidase putative
interG:IG-617	21	3388.6	9		IG-WD0762-WD0763
WD0763	46	119.08	561		phosphoribosylglycinamide formyltransferase, putative
interG:IG-618	7	33.4401	304		IG-WD0763-WD0764
WD0764	36	125.375	417		hypothetical protein
WD0765	40	109.398	531		putative monovalent cation/H+ antiporter subunit E
interG:IG-619	1	12.5194	116		IG-WD0765-WD0766
WD0766	11	11.2104	1425		ankyrin repeat-containing protein
interG:IG-620	1	12.1021	120		IG-WD0766-WD0767
WD0767	6	19.3634	450	smpB	SsrA-binding protein
interG:IG-621	3	726.128	6		IG-WD0767-WD0768
WD0768	37	67.8453	792	lgt	prolipoprotein diacylglyceryl transferase
interG:IG-622	41	86.2935	690		IG-WD0768-WD0770
WD0770	127	105.634	1746		type I secretion system ATPase
interG:IG-623	23	79.9088	418		IG-WD0770-WD0771
WD0771	57	59.8544	1383		hypothetical protein
interG:IG-624	4	1452.26	4		IG-WD0771-WD0772
WD0772	20	47.6931	609		hypothetical protein
interG:IG-625	13	4719.83	4		IG-WD0772-WD0773
WD0773	27	48.0526	816		hypothetical protein
interG:IG-626	6	670.272	13		IG-WD0773-tRNA-Arg-3
tRNA:tRNA-Arg-3	6	117.75	74		tRNA-Arg
interG:IG-627	8	173.404	67		IG-tRNA-Arg-3-WD0774
WD0774	126	378.849	483	ssb	single-strand binding protein
interG:IG-628	47	7584	9		IG-WD0774-WD0775
WD0775	117	192.646	882	dapA	dihydrodipicolinate synthase
interG:IG-629	37	1414.04	38		IG-WD0775-WD0776
WD0776	181	132.156	1989	ligA	DNA ligase, NAD-dependent
interG:IG-630	10	67.8624	214		IG-WD0776-WD0778
WD0778	78	85.6205	1323	gltX	glutamyl-tRNA synthetase
interG:IG-631	575	1743.31	479		IG-WD0778-WD0779
WD0779	208	2341.62	129		hypothetical protein
interG:IG-632	3	72.6128	60		IG-WD0779-WD0780
WD0780	162	70.6503	3330	dnaE	DNA polymerase III, alpha subunit
interG:IG-633	81	2450.68	48		IG-WD0780-WD0781
WD0781	713	1337.8	774		ribosomal protein S6 family protein
WD0782	252	1325.97	276	rpsR	30S ribosomal protein S18
interG:IG-634	130	26970.5	7		IG-WD0782-WD0783
WD0783	331	866.12	555	rplI	50S ribosomal protein L9
interG:IG-635	114	27592.9	6		IG-WD0783-WD0784
WD0784	208	1290.89	234		hypothetical protein
WD0785	156	968.17	234		hypothetical protein
WD0786	137	153.874	1293	purB	adenylosuccinate lyase
tRNA:tRNA-Met-1	15	298.409	73		tRNA-Met
interG:IG-636	16	136.683	170		IG-tRNA-Met-1-WD0787
WD0787	30	34.66	1257		araM protein
interG:IG-637	6	207.465	42		IG-WD0787-WD0788
WD0788	76	92.2067	1197	dapE	succinyl-diaminopimelate desuccinylase
interG:IG-638	10	124.124	117		IG-WD0788-WD0789
WD0789	11	24.9997	639	nth	endonuclease III
interG:IG-639	2	96.817	30		IG-WD0789-WD0790
WD0790	40	59.9486	969		hypothetical protein
interG:IG-640	38	135.259	408		IG-WD0790-WD0791
WD0791	163	166.82	1419		isocitrate dehydrogenase
interG:IG-641	4	40.0622	145		IG-WD0791-WD0792
WD0792	46	125.807	531		hypothetical protein
interG:IG-642	37	2442.43	22		IG-WD0792-WD0793
WD0793	85	258.788	477		hypothetical protein
interG:IG-643	56	489.918	166		IG-WD0793-WD0795
WD0795	643	713.915	1308	rho	transcription termination factor Rho
interG:IG-644	322	1585.17	295		IG-WD0795-WD0796
WD0796	180	433.509	603		hypothetical protein
interG:IG-645	48	210.599	331		IG-WD0796-WD0797
WD0797	60	48.1677	1809		peptidyl-prolyl cis-trans isomerse D, putative
interG:IG-646	74	267.997	401		IG-WD0797-WD0798
WD0798	87	393.602	321	rpsP	30S ribosomal protein S16
interG:IG-647	35	5082.89	10		IG-WD0798-WD0799
WD0799	92	135.367	987	ispB	octaprenyl-diphosphate synthase
interG:IG-648	17	404.727	61		IG-WD0799-WD0800
WD0800	174	443.32	570	grpE	heat shock protein GrpE
interG:IG-649	73	6236.16	17		IG-WD0800-WD0801
WD0801	213	309.64	999	trpS	tryptophanyl-tRNA synthetase
interG:IG-650	27	224.062	175		IG-WD0801-WD0802
WD0802	36	68.6105	762		alpha/beta fold family hydrolase
WD0803	70	213.119	477		cytochrome c family protein
interG:IG-651	48	141.972	491		IG-WD0803-WD0804
WD0804	2	6.08912	477		hypothetical protein
interG:IG-652	1	207.465	7		IG-WD0804-WD0805
WD0805	2	24.2043	120		hypothetical protein
interG:IG-653	2	41.493	70		IG-WD0805-WD0806
WD0806	4	46.1034	126		hypothetical protein
interG:IG-654	3	1452.26	3		IG-WD0806-WD0807
WD0807	5	16.8085	432		hypothetical protein
interG:IG-655	41	338.31	176		IG-WD0807-WD0808
WD0808	50	691.55	105		hypothetical protein
WD0809	40	430.298	135		hypothetical protein
interG:IG-656	20	156.157	186		IG-WD0809-WD0810
WD0810	5	42.4636	171		hypothetical protein
interG:IG-657	17	448.879	55		IG-WD0810-WD0811
WD0811	131	294.954	645		hypothetical protein
WD0812	11	45.9046	348		hypothetical protein
interG:IG-658	1	14.2378	102		IG-WD0812-WD0813
WD0813	103	117.874	1269	proS	prolyl-tRNA synthetase
WD0814	29	113.213	372	acpS	holo-(acyl-carrier-protein) synthase
interG:IG-659	1	132.023	11		IG-WD0814-WD0815
WD0815	7	39.8658	255		hypothetical protein
interG:IG-660	4	50.9563	114		IG-WD0815-WD0816
WD0816	122	118.353	1497		putative monovalent cation/H+ antiporter subunit D
WD0817	53	116.093	663		type IV secretion system protein VirB8, putative
interG:IG-661	8	170.854	68		IG-WD0817-WD0818
WD0818	7	15.4027	660		hypothetical protein
interG:IG-662	8	55.856	208		IG-WD0818-WD0819
WD0819	67	118.371	822		DNA polymerase III, subunit, putative
interG:IG-663	37	3160.79	17		IG-WD0819-WD0820
WD0820	50	123.491	588		Sua5/YciO/YrdC/YwlC family protein
interG:IG-664	17	209.223	118		IG-WD0820-WD0821
WD0821	97	299.084	471		hypothetical protein
interG:IG-665	58	1123.08	75		IG-WD0821-WD0822
WD0822	1	1.62445	894	miaA	tRNA delta(2)-isopentenylpyrophosphate transferase
interG:IG-666	0	0	3		IG-WD0822-WD0823
WD0823	3	5.2618	828		hypothetical protein
interG:IG-667	12	58.8752	296		IG-WD0823-WD0824
WD0824	37	26.5744	2022	recG	ATP-dependent DNA helicase RecG
interG:IG-668	631	1540.12	595		IG-WD0824-WD0825
WD0825	52	375.708	201		hypothetical protein
interG:IG-669	32	172.119	270		IG-WD0825-WD0826
WD0826	44	221.872	288		hypothetical protein
interG:IG-670	45	4356.77	15		IG-WD0826-WD0827
WD0827	245	617.713	576		hypothetical protein
interG:IG-671	140	11295.3	18		IG-WD0827-tRNA-Gln-1
tRNA:tRNA-Gln-1	142	2749.6	75		tRNA-Gln
WD0828	123	531.629	336	cutA	periplasmic divalent cation tolerance protein
interG:IG-672	6	53.1313	164		IG-WD0828-WD0829
WD0829	97	464.914	303		hypothetical protein
WD0830	1289	1389.72	1347		hypothetical protein
interG:IG-673	760	1751.93	630		IG-WD0830-WD0831
WD0831	375	526.18	1035	hflK	hflK protein
interG:IG-674	105	76243.4	2		IG-WD0831-WD0832
WD0832	243	404.236	873	hflC	hflC protein
interG:IG-675	62	30013.3	3		IG-WD0832-WD0833
WD0833	315	306.198	1494	htrA	protease DO
interG:IG-676	4	50.0778	116		IG-WD0833-WD0834
interG:IG-677	78	278.319	407		IG-WD0834-WD0835
WD0835	311	333.815	1353		hypothetical protein
interG:IG-678	46	734.107	91		IG-WD0835-WD0836
WD0836	42	580.902	105		hypothetical protein
interG:IG-679	100	3925.02	37		IG-WD0836-WD0837
WD0837	1455	10836.1	195		hypothetical protein
interG:IG-680	1249	54965.7	33		IG-WD0837-WD0838
WD0838	8775	5180.3	2460		hypothetical protein
interG:IG-681	273	1972.47	201		IG-WD0838-WD0839
WD0839	98	74.5917	1908	uvrB	excinuclease ABC subunit B
interG:IG-682	18	1136.55	23		IG-WD0839-WD0840
WD0840	18	264.046	99		hypothetical protein
interG:IG-683	4	21.3567	272		IG-WD0840-WD0841
WD0841	2	9.58585	303		IS5 family transposase
interG:IG-684	3	42.2987	103		IG-WD0841-WD0842
interG:IG-685	1	7.40947	196		IG-WD0842-WD0843
interG:IG-686	1	4.73047	307		IG-WD0843-WD0844
WD0844	24	92.2067	378		cytochrome c-type biogenesis protein CcmH, putative
WD0845	146	203.679	1041		hypothetical protein
interG:IG-687	69	50102.8	2		IG-WD0845-WD0846
WD0846	88	354.996	360	fdx	ferredoxin, iron-sulfur cluster assembly system
interG:IG-688	10	172.888	84		IG-WD0846-WD0847
WD0847	7	94.1277	108		hypothetical protein
WD0848	25	263.09	138		hypothetical protein
interG:IG-689	600	1190.37	732		IG-WD0848-WD0849
WD0849	92	87.3252	1530	murD	UDP-N-acetylmuramoylalanine--D-glutamate ligase
interG:IG-690	4	968.17	6		IG-WD0849-WD0850
WD0850	12	29.4874	591		hypothetical protein
interG:IG-691	2	726.128	4		IG-WD0850-WD0851
WD0851	22	108.672	294		hypothetical protein
WD0852	37	97.8752	549		methyltransferase, putative
interG:IG-692	13	154.749	122		IG-WD0852-WD0853
WD0853	49	112.418	633		hypothetical protein
WD0854	289	112.551	3729		hypothetical protein
interG:IG-693	12	195.81	89		IG-WD0854-WD0855
WD0855	357	174.037	2979		hypothetical protein
WD0856	316	192.175	2388		hypothetical protein
interG:IG-694	64	10327.2	9		IG-WD0856-WD0857
WD0857	434	246.588	2556		type IV secretion system protein VirB6
WD0858	534	322.321	2406		type IV secretion system protein VirB4
interG:IG-695	129	20815.7	9		IG-WD0858-WD0859
WD0859	147	718.793	297		type IV secretion system protein VirB3, putative
interG:IG-696	30	403.404	108		IG-WD0859-WD0860
WD0860	280	264.734	1536	lysK	lysyl-tRNA synthetase
interG:IG-697	656	1539.06	619		IG-WD0860-WD0861
WD0861	85	761.986	162		hypothetical protein
interG:IG-698	45	411.016	159		IG-WD0861-WD0862
WD0862	135	74.4322	2634	alaS	alanyl-tRNA synthetase
interG:IG-699	10	88.0155	165		IG-WD0862-WD0863
WD0863	56	183.167	444		hypothetical protein
interG:IG-700	130	1926.46	98		IG-WD0863-WD0864
WD0864	231	1620.63	207	rpmI	ribosomal protein L35
interG:IG-701	195	14159.5	20		IG-WD0864-WD0865
WD0865	329	1305.44	366	rplT	50S ribosomal protein L20
interG:IG-702	140	16943	12		IG-WD0865-WD0866
WD0866	148	238.815	900	fmt	methionyl-tRNA formyltransferase
interG:IG-703	6	108.919	80		IG-WD0866-WD0867
WD0867	102	97.9696	1512	purH	phosphoribosylaminoimidazolecarboxamide formyltransferase/IMP cyclohydrolase
interG:IG-704	693	1247.1	807		IG-WD0867-tRNA-Asn-1
tRNA:tRNA-Asn-1	26	524.426	72		tRNA-Asn
interG:IG-705	26	1144.2	33		IG-tRNA-Asn-1-WD0868
WD0868	187	178.548	1521	pgm	phosphoglyceromutase
interG:IG-706	21	781.984	39		IG-WD0868-WD0869
WD0869	214	316.802	981	fabD	malonyl CoA-acyl carrier protein transacylase
interG:IG-707	2	22.6915	128		IG-WD0869-WD0870
WD0870	44	313.232	204		ribosomal protein L31, putative
interG:IG-708	31	1184.73	38		IG-WD0870-WD0871
WD0871	50	91.3368	795	ppnK	inorganic polyphosphate/ATP-NAD kinase
interG:IG-709	56	979.835	83		IG-WD0871-WD0872
WD0872	1314	1407.27	1356		hypothetical protein
interG:IG-710	236	1428.05	240		IG-WD0872-WD0873
interG:IG-711	19	1532.94	18		IG-WD0873-WD0874
interG:IG-712	12	202.64	86		IG-WD0874-WD0875
WD0875	55	268.936	297		IS5 family transposase
interG:IG-713	167	1595.57	152		IG-WD0875-WD0876
WD0876	116	1194.76	141		hypothetical protein
interG:IG-714	46	997.071	67		IG-WD0876-WD0877
WD0877	37	471.346	114		hypothetical protein
interG:IG-715	587	1457.22	585		IG-WD0877-tRNA-Gly-2
tRNA:tRNA-Gly-2	5	99.4696	73		tRNA-Gly
interG:IG-716	18	145.226	180		IG-tRNA-Gly-2-WD0878
WD0878	58	135.637	621		3'-5' exonuclease
interG:IG-717	47	537.449	127		IG-WD0878-WD0879
WD0879	127	569.248	324	trx	thioredoxin
interG:IG-718	102	3526.91	42		IG-WD0879-tRNA-Met-2
tRNA:tRNA-Met-2	149	2810.21	77		tRNA-Met
interG:IG-719	152	3294.67	67		IG-tRNA-Met-2-WD0880
WD0880	262	576.501	660		coenzyme PQQ synthesis protein C, putative
interG:IG-720	61	2271.48	39		IG-WD0880-WD0881
interG:IG-721	0	0	77		IG-WD0882-WD0883
WD0883	1	2.43259	597		dihydropteroate synthase, putative
WD0884	4	12.1021	480	folA	dihydrofolate reductase
WD0885	6	11.807	738		hypothetical protein
interG:IG-722	1	90.766	16		IG-WD0885-WD0886
WD0886	85	894.505	138		hypothetical protein
interG:IG-723	434	939.313	671		IG-WD0886-WD0887
WD0887	53	56.8881	1353	radA	DNA repair protein RadA
WD0888	122	194.271	912	ftsY	cell division ABC transporter, periplasmic substrate-binding protein FtsY
interG:IG-724	53	402.982	191		IG-WD0888-WD0889
WD0889	293	1108.1	384		scaffold protein
interG:IG-725	244	29529.2	12		IG-WD0889-WD0890
WD0890	326	1143.56	414		HesB/YadR/YfhF family protein
WD0891	108	341.707	459	hscB	co-chaperone Hsc20
WD0892	315	261.555	1749	hscA	chaperone protein HscA
interG:IG-726	13	2697.05	7		IG-WD0892-WD0893
WD0893	101	196.356	747	lepB	signal peptidase I
interG:IG-727	17	47.3865	521		IG-WD0893-WD0894
WD0894	10	84.9272	171		hypothetical protein
interG:IG-728	30	169.524	257		IG-WD0894-WD0895
WD0895	144	235.501	888	pyrB	aspartate carbamoyltransferase catalytic subunit
interG:IG-729	17	398.199	62		IG-WD0895-WD0896
WD0896	5	78.0783	93		hypothetical protein
interG:IG-730	36	1089.19	48		IG-WD0896-WD0897
WD0897	149	210.903	1026		iron compound ABC transporter, periplasmic iron compound-binding protein
interG:IG-731	441	2086.14	307		IG-WD0897-WD0898
WD0898	132	560.52	342		hypothetical protein
interG:IG-732	9	68.4309	191		IG-WD0898-WD0899
WD0899	10	49.9057	291		hypothetical protein
interG:IG-733	0	0	47		IG-WD0899-WD0900
interG:IG-734	1	6.72341	216		IG-WD0900-WD0901
interG:IG-735	1	8.90954	163		IG-WD0901-WD0902
interG:IG-736	99	561.614	256		IG-WD0902-WD0903
interG:IG-737	2	34.1707	85		IG-WD0903-WD0904
WD0904	182	1012.68	261		hypothetical protein
interG:IG-738	180	21783.8	12		IG-WD0904-WD0905
WD0905	275	1462.89	273	rpsO	30S ribosomal protein S15
interG:IG-739	229	23754.8	14		IG-WD0905-WD0906
WD0906	1533	979.027	2274	pnp	polynucleotide phosphorylase/polyadenylase
interG:IG-740	73	517.145	205		IG-WD0906-WD0907
WD0907	51	191.383	387		transposase, degenerate
interG:IG-741	2	116.18	25		IG-WD0907-WD0908
interG:IG-742	21	342.667	89		IG-WD0908-WD0909
WD0909	50	212.318	342		IS5 family transposase OrfB
interG:IG-743	37	488.486	110		IG-WD0909-WD0910
WD0910	140	533.637	381		IS5 family transposase OrfA
interG:IG-744	22	507.137	63		IG-WD0910-WD0911
interG:IG-745	22	273.074	117		IG-WD0911-WD0912
WD0912	92	49.9841	2673		hypothetical protein
interG:IG-746	7	45.1813	225		IG-WD0912-WD0913
WD0913	315	147.616	3099		phosphoribosylformylglycinamidine synthase II domain-containing protein
interG:IG-747	18	275.164	95		IG-WD0913-WD0914
WD0914	371	1050.27	513		hypothetical protein
interG:IG-748	270	7842.18	50		IG-WD0914-WD0915
WD0915	170	1750.95	141		hypothetical protein
interG:IG-749	70	239.195	425		IG-WD0915-WD0916
WD0916	456	236.849	2796	uvrA	excinuclease ABC, A subunit
interG:IG-750	13	349.617	54		IG-WD0916-WD0917
WD0917	70	322.723	315		hypothetical protein
interG:IG-751	105	671.748	227		IG-WD0917-WD0918
WD0918	24	111.712	312		competence protein F, interruption-N
WD0919	53	225.057	342		IS5 family transposase OrfB
interG:IG-752	37	488.486	110		IG-WD0919-WD0920
WD0920	140	533.637	381		IS5 family transposase OrfA
interG:IG-753	18	297.052	88		IG-WD0920-WD0921
interG:IG-754	239	601.541	577		IG-WD0921-WD0923
WD0923	160	774.536	300		hypothetical protein
WD0924	154	141.998	1575	murE	UDP-N-acetylmuramoylalanyl-D-glutamate--2, 6-diaminopimelate ligase
WD0925	155	185.726	1212	metC	cystathionine beta-lyase
interG:IG-755	14	2904.51	7		IG-WD0925-WD0926
WD0926	58	295.547	285		bolA protein, putative
interG:IG-756	53	974.298	79		IG-WD0926-WD0928
WD0928	577	435.752	1923	dnaK	dnaK protein
interG:IG-757	29	489.714	86		IG-WD0928-WD0929
WD0929	219	180.297	1764		ribonuclease, Rne/Rng family protein
interG:IG-758	19	185.187	149		IG-WD0929-WD0930
WD0930	97	700.84	201	rpmG	50S ribosomal protein L33
interG:IG-759	69	4008.23	25		IG-WD0930-WD0931
WD0931	87	457.776	276		hypothetical protein
interG:IG-760	259	1175.42	320		IG-WD0931-WD0932
WD0932	33	192.468	249		IS5 family transposase
interG:IG-761	16	1161.8	20		IG-WD0932-WD0933
WD0933	105	400.228	381		IS5 family transposase OrfA
interG:IG-762	40	528.093	110		IG-WD0933-WD0934
WD0934	75	318.477	342		IS5 family transposase OrfB
interG:IG-763	24	345.09	101		IG-WD0934-WD0935
interG:IG-764	16	103.733	224		IG-WD0935-WD0937
WD0937	62	102.086	882		cation ABC transporter, periplasmic cation-binding protein, putative
interG:IG-765	23	927.83	36		IG-WD0937-WD0938
WD0938	65	135.627	696		cation ABC transporter, ATP-binding protein, putative
WD0939	52	52.7724	1431		ubiquinone biosynthesis protein AarF, putative
interG:IG-766	8	72.1618	161		IG-WD0939-WD0940
WD0940	6	80.6809	108		hypothetical protein
interG:IG-767	0	0	147		IG-WD0940-WD0941
interG:IG-768	14	114.868	177		IG-WD0941-WD0942
WD0942	137	123.271	1614		hypothetical protein
interG:IG-769	6	55.5002	157		IG-WD0942-WD0943
interG:IG-770	1	6.72341	216		IG-WD0943-WD0944
interG:IG-771	1	8.90954	163		IG-WD0944-WD0945
interG:IG-772	6	348.541	25		IG-WD0945-WD0946
WD0946	104	599.344	252		hypothetical protein
interG:IG-773	41	125.089	476		IG-WD0946-WD0947
WD0947	11	39.154	408		IS5 family transposase
interG:IG-774	11	45.7731	349		IG-WD0947-WD0948
WD0948	47	69.7914	978		quinone oxidoreductase, putative
interG:IG-775	8	68.3414	170		IG-WD0948-WD0949
WD0949	120	324.526	537		cytochrome C oxidase assembly protein
WD0950	959	1926.3	723		hypothetical protein
interG:IG-776	127	2334.64	79		IG-WD0950-WD0951
WD0951	17	32.2723	765		RNA methyltransferase
interG:IG-777	3	47.3562	92		IG-WD0951-WD0952
WD0952	13	37.6833	501		Smr domain-containing protein
interG:IG-778	26	135.822	278		IG-WD0952-WD0953
WD0953	30	330.058	132		hypothetical protein
interG:IG-779	27	97.5396	402		IG-WD0953-WD0954
WD0954	114	159.959	1035	asd	aspartate-semialdehyde dehydrogenase
interG:IG-780	30	243.395	179		IG-WD0954-WD0955
WD0955	35	122.775	414		hypothetical protein
interG:IG-781	56	254.145	320		IG-WD0955-WD0956
interG:IG-782	11	74.9991	213		IG-WD0956-WD0957
WD0957	96	112.797	1236		amino acid permease family protein
interG:IG-783	39	325.506	174		IG-WD0957-WD0958
WD0958	419	414.789	1467		hypothetical protein
interG:IG-784	64	698.83	133		IG-WD0958-WD0959
WD0959	54	390.158	201		hypothetical protein
interG:IG-785	1	15.7854	92		IG-WD0959-WD0960
WD0960	63	78.3994	1167	lysC	aspartate kinase
interG:IG-786	27	430.889	91		IG-WD0960-WD0961
interG:IG-787	12	82.5927	211		IG-WD0961-WD0962
interG:IG-788	12	78.1483	223		IG-WD0962-WD0963
WD0963	374	283.33	1917	uvrD	helicase II - UvrD/PcrA
interG:IG-789	0	0	127		IG-WD0963-WD0964
WD0964	0	0	429		hypothetical protein
interG:IG-790	10	75.6383	192		IG-WD0964-WD0965
WD0965	88	217.344	588	nuoJ	NADH dehydrogenase I, J subunit
WD0966	89	418.287	309	nuoK	NADH dehydrogenase I, K subunit
WD0967	354	278.644	1845	nuoL	NADH dehydrogenase I, L subunit
interG:IG-791	70	33886	3		IG-WD0967-WD0968
WD0968	295	296.892	1443	nuoM	NADH dehydrogenase I, M subunit
WD0969	276	293.643	1365		NADH dehydrogenase I, N subunit, putative
interG:IG-792	37	3160.79	17		IG-WD0969-WD0970
WD0970	63	87.6361	1044		biotin protein ligase, putative
WD0971	7	73.6651	138		hypothetical protein
WD0972	6	22.1718	393	ccmE	cytochrome c-type biogenesis protein CcmE
interG:IG-793	6	121.021	72		IG-WD0972-WD0973
WD0973	32	123.926	375		hypothetical protein
interG:IG-794	35	524.01	97		IG-WD0973-WD0974
WD0974	74	221.125	486		hypothetical protein
interG:IG-795	42	1487.68	41		IG-WD0974-WD0975
WD0975	249	252.699	1431		hypothetical protein
interG:IG-796	98	553.778	257		IG-WD0975-tRNA-Ala-1
tRNA:tRNA-Ala-1	2	38.2173	76		tRNA-Ala
interG:IG-797	13	55.3646	341		IG-tRNA-Ala-1-tRNA-Lys-1
tRNA:tRNA-Lys-1	50	994.696	73		tRNA-Lys
interG:IG-798	49	3745.29	19		IG-tRNA-Lys-1-WD0976
WD0976	186	215.406	1254		NADH dehydrogenase I subunit F
interG:IG-799	11	570.529	28		IG-WD0976-WD0977
WD0977	91	254.634	519	infC	translation initiation factor IF-3
interG:IG-800	71	8592.51	12		IG-WD0977-WD0978
WD0978	381	290.909	1902	thrS	threonyl-tRNA synthetase
WD0979	92	463.915	288		hypothetical protein
interG:IG-801	44	555.646	115		IG-WD0979-WD0980
WD0980	59	168.006	510	nuoI	NADH dehydrogenase subunit I
interG:IG-802	8	111.712	104		IG-WD0980-WD0981
WD0981	74	70.3778	1527	trmE	tRNA modification GTPase TrmE
interG:IG-803	1	30.8991	47		IG-WD0981-tRNA-Ser-2
tRNA:tRNA-Ser-2	27	445.578	88		tRNA-Ser
interG:IG-804	12	103.733	168		IG-tRNA-Ser-2-WD0982
WD0982	92	131.374	1017		pyridine nucleotide-disulphide oxidoreductase family protein
interG:IG-805	429	1745.15	357		IG-WD0982-WD0983
WD0983	216	2904.51	108		hypothetical protein
interG:IG-806	168	3049.74	80		IG-WD0983-WD0984
WD0984	55	369.787	216		hypothetical protein
interG:IG-807	6	107.574	81		IG-WD0984-WD0985
WD0985	65	98.6381	957	fabH	3-oxoacyl-(acyl-carrier-protein) synthase III
WD0986	190	265.827	1038	plsX	putative glycerol-3-phosphate acyltransferase PlsX
interG:IG-808	60	8713.53	10		IG-WD0986-WD0987
WD0987	83	658.673	183	rpmF	50S ribosomal protein L32
interG:IG-809	113	180.335	910		IG-WD0987-WD0989
WD0989	131	242.97	783		hypothetical protein
WD0990	71	146.881	702		ABC transporter, ATP-binding protein
interG:IG-810	147	667.13	320		IG-WD0990-WD0991
WD0991	287	836.943	498		hypothetical protein
interG:IG-811	164	3307.92	72		IG-WD0991-WD0992
WD0992	131	163.441	1164	dxr	1-deoxy-D-xylulose 5-phosphate reductoisomerase
interG:IG-812	137	713.115	279		IG-WD0992-WD0993
WD0993	580	1897.09	444		hypothetical protein
interG:IG-813	423	4266	144		IG-WD0993-WD0994
WD0994	313	1942.55	234		hypothetical protein
interG:IG-814	92	2619.76	51		IG-WD0994-WD0995
WD0995	747	700.798	1548		reverse transcriptase
WD0996	548	993.553	801		hypothetical protein
interG:IG-815	18	768.841	34		IG-WD0996-WD0997
WD0997	291	338.627	1248	iscS	cysteine desulfurase
interG:IG-816	63	319.902	286		IG-WD0997-WD0998
WD0998	173	177.054	1419	tldD	tldD protein
interG:IG-817	5	117.117	62		IG-WD0998-tRNA-Leu-5
tRNA:tRNA-Leu-5	4	68.3414	85		tRNA-Leu
interG:IG-818	6	124.479	70		IG-tRNA-Leu-5-WD0999
WD0999	22	64.1559	498		hypothetical protein
interG:IG-819	9	51.6613	253		IG-WD0999-WD1000
WD1000	35	71.7923	708		uroporphyrinogen-III synthase, putative
WD1001	32	59.5797	780	xth	exodeoxyribonuclease III
interG:IG-820	21	1172.98	26		IG-WD1001-WD1002
WD1002	284	404.354	1020		hypothetical protein
interG:IG-821	17	493.767	50		IG-WD1002-WD1003
WD1003	247	139.196	2577	polA	DNA polymerase I
interG:IG-822	38	257.877	214		IG-WD1003-WD1004
interG:IG-823	26	162.753	232		IG-WD1004-WD1005
WD1005	43	77.3817	807		hypothetical protein
interG:IG-824	12	3485.41	5		IG-WD1005-WD1006
WD1006	149	335.482	645		phospholipase/carboxylesterase family protein
interG:IG-825	267	976.706	397		IG-WD1006-WD1007
WD1007	234	968.17	351		hypothetical protein
interG:IG-826	20	242.043	120		IG-WD1007-WD1008
WD1008	47	40.9209	1668		aminopeptidase P
interG:IG-827	17	3086.04	8		IG-WD1008-WD1009
WD1009	143	107.324	1935	gidA	tRNA uridine 5-carboxymethylaminomethyl modification enzyme GidA
interG:IG-828	19	147.555	187		IG-WD1009-tRNA-His-1
tRNA:tRNA-His-1	7	133.76	76		tRNA-His
interG:IG-829	0	0	150		IG-tRNA-His-1-WD1010
WD1010	46	44.895	1488	mviN	integral membrane protein MviN
interG:IG-830	17	8229.45	3		IG-WD1010-WD1011
WD1011	67	38.2473	2544		hypothetical protein
interG:IG-831	2	53.7872	54		IG-WD1011-WD1012
WD1012	16	19.4607	1194		HK97 family phage portal protein
interG:IG-832	23	70.4681	474		IG-WD1012-WD1013
WD1013	25	155.156	234		hypothetical protein
interG:IG-833	11	63.6447	251		IG-WD1013-WD1014
WD1014	17	39.9488	618	lipB	lipoyltransferase
WD1015	43	63.8517	978		hypothetical protein
interG:IG-834	143	588.308	353		IG-WD1015-WD1016
WD1016	27	26.7834	1464		phage uncharacterized protein
interG:IG-835	1028	1662.49	898		IG-WD1016-WD1018
WD1018	212	385.812	798		phosphoribosylformylglycinamidine synthase I, putative
interG:IG-836	31	7503.32	6		IG-WD1018-WD1019
WD1019	181	210.119	1251		phosphate ABC transporter, permease protein, putative
interG:IG-837	60	1815.32	48		IG-WD1019-WD1020
WD1020	144	1142.76	183		hypothetical protein
interG:IG-838	160	4840.85	48		IG-WD1020-WD1021
WD1021	257	987.38	378	rplS	50S ribosomal protein L19
WD1022	161	328.851	711	trmD	tRNA (guanine-N1)-methyltransferase
interG:IG-839	10	196.251	74		IG-WD1022-WD1023
WD1023	31	62.2682	723	purC	phosphoribosylaminoimidazole-succinocarboxamide synthase
WD1024	148	207.065	1038	purM	phosphoribosylaminoimidazole synthetase
interG:IG-840	0	0	133		IG-WD1024-WD1025
WD1025	3	14.8189	294		hypothetical protein
interG:IG-841	3	54.4596	80		IG-WD1025-WD1026
WD1026	4	20.8209	279		hypothetical protein
interG:IG-842	5	110.019	66		IG-WD1026-WD1027
WD1027	39	69.155	819		CBS domain-containing protein
interG:IG-843	24	86.7018	402		IG-WD1027-WD1028
WD1028	47	67.1151	1017	hemE	uroporphyrinogen decarboxylase
interG:IG-844	8	170.854	68		IG-WD1028-WD1029
WD1029	319	387.998	1194	aspC	aspartate aminotransferase
interG:IG-845	11	354.996	45		IG-WD1029-WD1030
WD1030	9	26.7286	489		hypothetical protein
interG:IG-846	0	0	142		IG-WD1030-WD1031
WD1031	1	8.96454	162		hypothetical protein
interG:IG-847	115	795.283	210		IG-WD1031-WD1032
interG:IG-848	13	251.724	75		IG-WD1032-WD1033
WD1033	412	486.447	1230		permease, putative
interG:IG-849	43	462.57	135		IG-WD1033-WD1034
WD1034	391	465.055	1221		hypothetical protein
interG:IG-850	150	5445.96	40		IG-WD1034-WD1035
WD1035	534	606.811	1278	glyA	serine hydroxymethyltransferase
interG:IG-851	281	935.972	436		IG-WD1035-WD1036
WD1036	41	472.559	126		hypothetical protein
interG:IG-852	17	914.383	27		IG-WD1036-WD1037
WD1037	17	187.033	132		hypothetical protein
interG:IG-853	5	33.3086	218		IG-WD1037-WD1038
WD1038	78	1020.5	111		hypothetical protein
interG:IG-854	77	3855.99	29		IG-WD1038-WD1039
WD1039	675	687.911	1425		hypothetical protein
interG:IG-855	29	61.3927	686		IG-WD1039-WD1041
WD1041	54	23.1538	3387		surface protein-related protein
interG:IG-856	2	11.618	250		IG-WD1041-tRNA-Val-1
tRNA:tRNA-Val-1	18	358.09	73		tRNA-Val
interG:IG-857	22	1228.83	26		IG-tRNA-Val-1-WD1042
WD1042	103	166.758	897		cation efflux family protein
interG:IG-858	55	1536.04	52		IG-WD1042-WD1043
WD1043	679	996.042	990		hypothetical protein
WD1044	303	473.154	930		hypothetical protein
WD1045	63	158.017	579		hypothetical protein
interG:IG-859	36	4356.77	12		IG-WD1045-WD1046
WD1046	452	447.457	1467		sodium/alanine symporter family protein
WD1047	166	179.371	1344		sodium/alanine symporter family protein
interG:IG-860	41	2706.48	22		IG-WD1047-WD1048
WD1048	133	250.519	771		CDP-diacylglycerol--serine O-phosphatidyltransferase, putative
WD1049	331	693.646	693		phosphatidylserine decarboxylase
interG:IG-861	54	419.368	187		IG-WD1049-WD1050
WD1050	356	484.085	1068	recA	recombinase A
interG:IG-862	55	128.003	624		IG-WD1050-WD1051
WD1051	272	410.191	963		DnaJ domain-containing protein
WD1052	48	54.0374	1290	folC	folylpolyglutamate synthase
WD1053	22	54.0603	591		hypothetical protein
interG:IG-863	479	2350.1	296		IG-WD1053-WD1054
WD1054	54	169.744	462		hypothetical protein
interG:IG-864	10	268.936	54		IG-WD1054-WD1055
WD1055	97	199.814	705		hypothetical protein
interG:IG-865	33	1652.57	29		IG-WD1055-WD1056
WD1056	72	374.776	279		hypothetical protein
interG:IG-866	60	348.541	250		IG-WD1056-WD1057
WD1057	19	42.5816	648		O-methyltransferase family protein
WD1058	93	206.513	654		glutathione S-transferase family protein
WD1059	109	393.771	402		hypothetical protein
interG:IG-867	520	4390.54	172		IG-WD1059-WD1060
WD1060	966	875.705	1602	dnaX	DNA polymerase III, gamma and tau subunits
interG:IG-868	199	96333	3		IG-WD1060-WD1061
WD1061	244	1064.12	333		hypothetical protein
interG:IG-869	1182	2914.37	589		IG-WD1061-WD1063
WD1063	5867	11933.3	714		surface antigen Wsp
interG:IG-870	970	4429.84	318		IG-WD1063-WD1064
WD1064	192	311.894	894	rpoH	heat shock sigma factor RpoH
WD1065	38	110.815	498		hypothetical protein
interG:IG-871	88	698.352	183		IG-WD1065-WD1067
WD1067	237	313.465	1098	dnaN	DNA polymerase III, beta subunit
interG:IG-872	16	294.128	79		IG-WD1067-WD1068
WD1068	7	13.7748	738	truA	tRNA pseudouridine synthase A
interG:IG-873	4	141.683	41		IG-WD1068-WD1069
WD1069	10	94.9187	153		hypothetical protein
interG:IG-874	19	97.1579	284		IG-WD1069-WD1070
WD1070	244	466.865	759	petC	ubiquinol-cytochrome c reductase, cytochrome c1
interG:IG-875	397	1661.51	347		IG-WD1070-WD1071
WD1071	598	706.056	1230	petB	ubiquinol-cytochrome c reductase, cytochrome b
interG:IG-876	35	488.74	104		IG-WD1071-WD1072
WD1072	9	76.4345	171		DnaJ domain-containing protein
interG:IG-877	4	55.856	104		IG-WD1072-WD1073
WD1073	46	44.7147	1494		N-acetylmuramoyl-L-alanine amidase
interG:IG-878	12	917.214	19		IG-WD1073-WD1074
WD1074	15	70.4978	309		DnaJ domain-containing protein
interG:IG-879	1	14.5226	100		IG-WD1074-WD1075
WD1075	79	199.181	576		NifU domain-containing protein
WD1076	103	121.909	1227	hisS	histidyl-tRNA synthetase
interG:IG-880	20	1452.26	20		IG-WD1076-WD1077
WD1077	146	281.579	753	surE	stationary-phase survival protein SurE
interG:IG-881	614	2358.95	378		IG-WD1077-WD1078
WD1078	398	3777.76	153		hypothetical protein
interG:IG-882	305	2192.76	202		IG-WD1078-WD1079
WD1079	52	340.168	222		hypothetical protein
interG:IG-883	77	259.452	431		IG-WD1079-WD1080
WD1080	195	210.707	1344	ffh	signal recognition particle protein
WD1081	129	118.947	1575		putative monovalent cation/H+ antiporter subunit D
interG:IG-884	30	151.277	288		IG-WD1081-WD1082
WD1082	49	24.6828	2883		hypothetical protein
interG:IG-885	12	387.268	45		IG-WD1082-WD1083
WD1083	69	231.957	432	fabZ	(3R)-hydroxymyristoyl-ACP dehydratase
interG:IG-886	47	17064	4		IG-WD1083-WD1084
WD1084	182	478.823	552		hypothetical protein
WD1085	464	288.338	2337		surface antigen
interG:IG-887	71	12888.8	8		IG-WD1085-WD1086
WD1086	243	315.369	1119		membrane-associated zinc metalloprotease, putative
interG:IG-888	4	58.677	99		IG-WD1086-WD1087
WD1087	6	31.2313	279		hypothetical protein
WD1088	32	142.117	327		hypothetical protein
interG:IG-889	52	1048.85	72		IG-WD1088-WD1089
WD1089	93	484.085	279		HU family DNA-binding protein
interG:IG-890	84	4206.53	29		IG-WD1089-WD1090
WD1090	838	736.231	1653	rpsA	30S ribosomal protein S1
interG:IG-891	24	250.749	139		IG-WD1090-WD1091
WD1091	10	21.8056	666		methyltransferase, putative
interG:IG-892	23	115.577	289		IG-WD1091-WD1092
WD1092	14	178.347	114		hypothetical protein
interG:IG-893	4	79.5757	73		IG-WD1092-WD1093
WD1093	33	73.9575	648	ccmB	heme exporter protein CcmB
interG:IG-894	36	493.219	106		IG-WD1093-WD1094
WD1094	42	155.203	393		dnaK suppressor protein, putative
interG:IG-895	35	184.163	276		IG-WD1094-WD1095
WD1095	8	49.6498	234		hypothetical protein
interG:IG-896	6	138.31	63		IG-WD1095-WD1096
WD1096	8	40.7651	285		hypothetical protein
interG:IG-897	47	115.492	591		IG-WD1096-WD1097
WD1097	39	269.705	210		hypothetical protein
interG:IG-898	16	177.375	131		IG-WD1097-WD1098
WD1098	46	50.3799	1326	engA	GTP-binding protein EngA
WD1099	91	253.171	522		DsbB family disulfide bond formation protein
WD1100	96	256.752	543		Coq7 family protein
interG:IG-899	61	152.737	580		IG-WD1100-WD1102
WD1102	48	71.0584	981	mraY	phospho-N-acetylmuramoyl-pentapeptide- transferase
interG:IG-900	21	5082.89	6		IG-WD1102-WD1103
WD1103	73	177.579	597	rnhB	ribonuclease HII
interG:IG-901	27	13070.3	3		IG-WD1103-WD1104
WD1104	114	211.44	783		hypothetical protein
interG:IG-902	51	400.352	185		IG-WD1104-WD1105
WD1105	76	242.043	456		ABC transporter, periplasmic substrate-binding protein, putative
interG:IG-903	35	25414.5	2		IG-WD1105-WD1106
WD1106	44	202.855	315		hypothetical protein
interG:IG-904	9	204.223	64		IG-WD1106-WD1107
WD1107	28	27.7186	1467		putative monovalent cation/H+ antiporter subunit D
interG:IG-905	0	0	53		IG-WD1107-WD1108
WD1108	28	36.8326	1104	rodA	rod shape-determining protein RodA
interG:IG-906	9	522.812	25		IG-WD1108-WD1109
WD1109	235	246.234	1386	purF	amidophosphoribosyltransferase
WD1110	72	183.443	570	mpg	3-methyladenine DNA glycosylase
interG:IG-907	40	1936.34	30		IG-WD1110-WD1111
WD1111	155	231.584	972		hypothetical protein
interG:IG-908	11	694.557	23		IG-WD1111-WD1112
WD1112	76	112.509	981	ruvB	Holliday junction DNA helicase B
WD1113	31	78.5688	573	ruvA	Holliday junction DNA helicase RuvA
interG:IG-909	1020	1660.65	892		IG-WD1113-WD1114
interG:IG-910	158	576.524	398		IG-WD1114-WD1115
WD1115	335	388.893	1251	tyrS	tyrosyl-tRNA synthetase
WD1116	85	514.341	240		hypothetical protein
WD1117	48	219.208	318		iojap-related protein
interG:IG-911	7	83.3261	122		IG-WD1117-WD1118
WD1118	14	30.1209	675		hypothetical protein
WD1119	5	14.8492	489		dinucleoside polyphosphate hydrolase
WD1120	20	37.8192	768		TatD family deoxyribonuclease
interG:IG-912	11	591.66	27		IG-WD1120-WD1121
WD1121	154	235.171	951	mdh	malate dehydrogenase
interG:IG-913	76	36790.5	3		IG-WD1121-WD1122
WD1122	186	471.413	573	nuoC	NADH dehydrogenase I, C subunit
WD1123	535	1532.46	507	nuoB	NADH dehydrogenase subunit B
interG:IG-914	339	164105	3		IG-WD1123-WD1124
WD1124	403	1653.27	354	nuoA	NADH dehydrogenase I, A subunit
interG:IG-915	31	2501.11	18		IG-WD1124-WD1125
WD1125	328	1290.89	369		HIT family protein
interG:IG-916	292	141353	3		IG-WD1125-WD1126
WD1126	599	3371.71	258		hypothetical protein
interG:IG-917	384	34854.1	16		IG-WD1126-WD1127
WD1127	1040	1966.6	768		hypothetical protein
interG:IG-918	334	2650.56	183		IG-WD1127-WD1128
WD1128	41	38.9167	1530	murF	UDP-N-acetylmuramoylalanyl-D-glutamyl-2, 6-diaminopimelate--D-alanyl-D-alanyl ligase
interG:IG-919	7	203.316	50		IG-WD1128-WD1129
WD1129	65	99.2604	951		NADH-ubiquinone oxidoreductase, putative
interG:IG-920	10	1815.32	8		IG-WD1129-tRNA-Arg-4
tRNA:tRNA-Arg-4	19	372.876	74		tRNA-Arg
interG:IG-921	836	1005.87	1207		IG-tRNA-Arg-4-WD1131
interG:IG-922	0	0	51		IG-WD1131-WD1132
WD1132	25	40.8856	888		phage uncharacterized protein
interG:IG-923	3	15.7854	276		IG-WD1132-WD1133
WD1133	88	52.1414	2451	topA	DNA topoisomerase I
interG:IG-924	11	591.66	27		IG-WD1133-WD1134
WD1134	22	212.997	150		hypothetical protein
WD1135	56	98.2202	828		rhodanese domain-containing protein
interG:IG-925	4	45.0312	129		IG-WD1135-WD1136
WD1136	41	37.2373	1599		iron compound ABC transporter, permease protein, putative
interG:IG-926	16	2323.61	10		IG-WD1136-WD1137
WD1137	527	992.657	771		hypothetical protein
WD1138	746	699.86	1548		reverse transcriptase, putative
interG:IG-927	92	2619.76	51		IG-WD1138-WD1139
WD1139	313	1942.55	234		hypothetical protein
interG:IG-928	428	4316.43	144		IG-WD1139-WD1140
WD1140	573	1874.19	444		hypothetical protein
interG:IG-929	114	707.509	234		IG-WD1140-WD1141
WD1141	62	223.98	402	apaG	ApaG
interG:IG-930	11	166.404	96		IG-WD1141-WD1142
WD1142	57	77.7264	1065	purK	phosphoribosylaminoimidazole carboxylase, ATPase subunit
interG:IG-931	1028	1560	957		IG-WD1142-WD1143
WD1143	64	77.8428	1194		ispD/ispF bifunctional enzyme
interG:IG-932	16	88.3502	263		IG-WD1143-WD1144
WD1144	117	159.544	1065		hypothetical protein
interG:IG-933	41	461.57	129		IG-WD1144-WD1146
WD1146	26	59.3689	636		chromosomal DNA replication initiator-related protein
interG:IG-934	9	63.7576	205		IG-WD1146-WD1147
WD1147	37	314.231	171		hypothetical protein
WD1148	177	260.435	987		phage integrase family site specific recombinase
interG:IG-935	5	132.023	55		IG-WD1148-WD1149
WD1149	17	34.006	726		1-acyl-sn-glycerol-3-phosphate acyltransferase family protein
interG:IG-936	82	2335	51		IG-WD1149-WD1150
WD1150	192	1032.72	270	rpsT	30S ribosomal protein S20
interG:IG-937	165	2995.28	80		IG-WD1150-WD1151
[truncated: 326 more rows]

## Sheet: Cells untreated
Feature	Read count	RPKM	Length	Gene name	Product
IG-1	119	65.2143	152		IG-origin-WD001
WD0001	677	40.7761	1383	dnaA	chromosomal replication initiation protein
IG-2	10	30.8514	27		IG-WD0001-WD0002
IG-3	66	28.9354	190		IG-WD0002-tRNA-Leu-1
tRNA:tRNA-Leu-1	27	25.5576	88		tRNA-Leu
IG-4	33	94.7884	29		IG-tRNA-Leu-1-WD0003
WD0003	761	58.5323	1083	ribA	GTP cyclohydrolase II
IG-5	326	377.159	72		IG-WD0003-WD0004
WD0004	802	98.0994	681		type IV secretion system protein VirB8
WD0005	647	67.7917	795		type IV secretion system protein VirB9
IG-6	156	812.164	16		IG-WD0005-WD0006
WD0006	1223	69.7293	1461		type IV secretion system protein VirB10
WD0007	334	28.018	993		type IV secretion system protein VirB11
IG-7	60	166.598	30		IG-WD0007-WD0008
WD0008	564	24.1297	1947		type IV secretion system protein VirD4
IG-8	973	669.833	121		IG-WD0008-WD0009
WD0009	3492	342.615	849		surface antigen Wsp paralog
IG-9	352	178.788	164		IG-WD0009-WD0010
WD0010	176	17.4531	840		HemK family modification methylase
IG-10	136	33.4178	339		IG-WD0010-WD0012
WD0012	271	167.215	135		hypothetical protein
WD0013	2319	1430.89	135		hypothetical protein
IG-11	3380	536.286	525		IG-WD0013-WD0014
WD0014	1774	394.059	375	rpsL	30S ribosomal protein S12
IG-12	407	6780.53	5		IG-WD0014-WD0015
WD0015	1707	296.232	480	rpsG	30S ribosomal protein S7
IG-13	334	1324.85	21		IG-WD0015-WD0016
WD0016	4342	174.222	2076	fusA	elongation factor G
IG-14	1131	8564.64	11		IG-WD0016-WD0017
WD0017	6904	490.278	1173	tuf	elongation factor Tu
IG-15	1558	9983.05	13		IG-WD0017-tRNA-Trp-1
tRNA:tRNA-Trp-1	1266	1444.61	73		tRNA-Trp
IG-16	965	8038.34	10		IG-tRNA-Trp-1-WD0018
WD0018	1129	447.831	210	secE	preprotein translocase subunit SecE
IG-17	350	124.062	235		IG-WD0018-WD0019
WD0019	917	129.247	591		transcription antitermination protein NusG, putative
IG-18	345	14369.1	2		IG-WD0019-WD0020
WD0020	1166	220.242	441	rplK	50S ribosomal protein L11
IG-19	435	9058.76	4		IG-WD0020-WD0021
WD0021	1420	180.863	654	rplA	50S ribosomal protein L1
IG-20	461	3200.07	12		IG-WD0021-WD0022
WD0022	1280	205.439	519	rplJ	50S ribosomal protein L10
IG-21	703	2252.27	26		IG-WD0022-WD0023
WD0023	1714	355.16	402	rplL	50S ribosomal protein L7/L12
IG-22	747	1072.83	58		IG-WD0023-WD0024
WD0024	12852	125.741	8514	rpoBC	DNA-directed RNA polymerase, beta/beta' subunits
IG-23	173	2401.79	6		IG-WD0024-WD0025
WD0025	233	20.1544	963		NifR3 family protein
IG-24	47	156.602	25		IG-WD0025-WD0026
WD0026	105	18.3362	477		hypothetical protein
IG-25	39	232.047	14		IG-WD0026-WD0027
WD0027	374	65.3119	477		hypothetical protein
IG-26	338	94.48	298		IG-WD0027-WD0028
WD0028	523	34.0887	1278	serS	seryl-tRNA synthetase
IG-27	524	1283.78	34		IG-WD0028-WD0029
WD0029	1461	95.6759	1272	purD	phosphoribosylamine--glycine ligase
IG-28	1861	380.883	407		IG-WD0029-WD0031
WD0031	672	518.304	108		hypothetical protein
IG-29	37	27.2749	113		IG-WD0031-WD0032
WD0032	13	3.9235	276		hypothetical protein
IG-30	139	31.4634	368		IG-WD0032-WD0033
WD0033	2272	149.846	1263		hypothetical protein
IG-31	393	1818.69	18		IG-WD0033-WD0034
WD0034	1020	129.916	654		hypothetical protein
IG-32	68	13.7151	413		IG-WD0034-WD0035
WD0035	36	3.45878	867		ankyrin repeat-containing protein
IG-33	72	19.7938	303		IG-WD0035-WD0036
WD0036	318	28.575	927	prsA	ribose-phosphate pyrophosphokinase
WD0037	160	37.6492	354		glutamyl-tRNA(Gln) amidotransferase, C subunit, putative
IG-34	69	140.186	41		IG-WD0037-WD0038
WD0038	261	17.2138	1263	tolB	translocation protein TolB
IG-35	115	1915.87	5		IG-WD0038-WD0039
WD0039	1122	57.1629	1635		metallo-beta-lactamase family protein
IG-36	44	17.5366	209		IG-WD0039-WD0040
WD0040	448	33.3493	1119	dnaJ	dnaJ protein
IG-37	68	69.0771	82		IG-WD0040-tRNA-Arg-1
tRNA:tRNA-Arg-1	51	54.4647	78		tRNA-Arg
IG-38	11	14.5443	63		IG-tRNA-Arg-1-WD0041
WD0041	581	76.0954	636		hypothetical protein
IG-39	809	128.36	525		IG-WD0041-WD0042
WD0042	565	114.511	411		hypothetical protein
WD0043	553	67.0514	687		reverse transcriptase, interruption-C
WD0044	834	203.132	342		IS5 family transposase OrfB
IG-40	407	308.206	110		IG-WD0044-WD0045
WD0045	792	173.157	381		IS5 family transposase OrfA
IG-41	215	663.306	27		IG-WD0045-WD0046
IG-42	14	2.32771	501		IG-WD0046-WD0047
WD0047	447	91.2613	408		hypothetical protein
IG-43	79	156.681	42		IG-WD0048-WD0049
WD0049	49	17.0069	240		hypothetical protein
WD0050	102	32.9321	258		transposase, degenerate
WD0051	761	185.352	342		hypothetical protein
IG-44	452	3422.83	11		IG-WD0051-WD0052
WD0052	3417	1437.54	198		hypothetical protein
IG-45	116	144.219	67		IG-WD0052-WD0053
WD0053	221	28.6745	642		dioxygenase, putative
IG-46	203	176.142	96		IG-WD0053-WD0054
WD0054	1827	101.256	1503	pepA	leucyl aminopeptidase
IG-47	1057	127.052	693		IG-WD0054-WD0056
WD0056	81	5.67947	1188		major facilitator family transporter
IG-48	67	93.0171	60		IG-WD0056-WD0057
WD0057	219	59.6159	306		HU family DNA-binding protein
WD0058	355	90.4315	327		hypothetical protein
IG-49	122	147.282	69		IG-WD0058-WD0059
WD0059	314	45.6472	573	nlpD	M24/M37 family peptidase
IG-50	74	513.677	12		IG-WD0059-WD0060
WD0060	497	16.448	2517	leuS	leucyl-tRNA synthetase
IG-51	70	45.5541	128		IG-WD0060-WD0061
WD0061	316	41.3875	636		hypothetical protein
IG-52	161	36.2463	370		IG-WD0061-WD0062
WD0062	143	116.782	102		hypothetical protein
IG-53	189	115.761	136		IG-WD0063-WD0064
WD0064	1079	126.948	708	pdxJ	pyridoxal phosphate biosynthetic protein PdxJ
WD0065	1417	378.316	312		HU family DNA-binding protein
IG-54	1034	589.939	146		IG-WD0065-WD0066
WD0066	988	180.481	456	rpsI	30S ribosomal protein S9
IG-55	348	2898.8	10		IG-WD0066-WD0067
WD0067	1194	216.686	459	rplM	50S ribosomal protein L13
IG-56	264	170.472	129		IG-WD0067-WD0068
WD0068	1419	96.5696	1224		outer membrane protein TolC, putative
IG-57	453	1986.02	19		IG-WD0068-WD0069
WD0069	898	129.865	576		hypothetical protein
IG-58	168	184.134	76		IG-WD0069-WD0070
WD0070	149	21.4362	579		ribosomal RNA large subunit methyltransferase J, putative
IG-59	1765	369.403	398		IG-WD0070-WD0072
WD0072	625	482.054	108		hypothetical protein
IG-60	329	39.0946	701		IG-WD0072-WD0073
WD0073	340	11.7859	2403		ankyrin repeat-containing protein
IG-61	31	19.4155	133		IG-WD0073-WD0074
WD0074	37	9.42526	327		hypothetical protein
WD0075	35	31.349	93		hypothetical protein
IG-62	9	13.8832	54		IG-WD0075-WD0076
WD0076	103	17.7635	483		uncharacterized phage protein, putative
IG-63	143	32.1071	371		IG-WD0076-WD0077
WD0077	20	4.05347	411		hypothetical protein
WD0078	75	16.019	390		hypothetical protein
IG-64	50	118.998	35		IG-WD0078-WD0079
WD0079	222	22.6622	816		hypothetical protein
IG-65	58	16.051	301		IG-WD0079-WD0080
WD0080	122	96.7854	105		hypothetical protein
IG-66	181	150.771	100		IG-WD0080-WD0081
IG-67	186	95.6395	162		IG-WD0081-WD0082
WD0082	339	25.034	1128		hypothetical protein
IG-68	164	127.673	107		IG-WD0082-WD0083
WD0083	64	6.53325	816		hypothetical protein
IG-69	1	0.858752	97		IG-WD0083-WD0084
WD0084	2	1.58665	105		hypothetical protein
IG-70	5	13.4353	31		IG-WD0084-WD0085
WD0085	316	33.4891	786	fabI	enoyl-(acyl-carrier-protein) reductase
IG-71	108	562.268	16		IG-WD0085-WD0086
WD0086	376	20.7971	1506	secD	preprotein translocase subunit SecD
IG-72	57	19.2228	247		IG-WD0086-WD0088
IG-73	111	146.765	63		IG-WD0088-WD0089
WD0089	1069	59.964	1485	guaB	inosine-5'-monophosphate dehydrogenase
IG-74	84	55.9769	125		IG-WD0089-WD0090
WD0090	123	11.8998	861	ksgA	dimethyladenosine transferase
IG-75	1	2.77663	30		IG-WD0090-tRNA-Thr-1
tRNA:tRNA-Thr-1	82	93.5686	73		tRNA-Thr
IG-76	93	322.783	24		IG-tRNA-Thr-1-WD0091
WD0091	180	20.5676	729	tpiA	triosephosphate isomerase
IG-77	13	14.6336	74		IG-WD0091-WD0092
WD0092	49	3.74807	1089	dprA	DNA processing chain A
IG-78	33	45.0633	61		IG-WD0092-WD0093
WD0093	130	28.877	375		ferredoxin, 4Fe-4S
IG-79	149	37.725	329		IG-WD0093-WD0094
WD0094	254	32.6511	648		hypothetical protein
IG-80	109	106.819	85		IG-WD0094-WD0095
WD0095	146	12.8287	948		D-alanine--D-alanine ligase
WD0096	143	15.694	759		cell division protein FtsQ, putative
IG-81	8208	411.63	1661		IG-WD0096-WD0098
WD0098	157	11.8138	1107		D-alanyl-D-alanine carboxypeptidase
IG-82	24	20.1937	99		IG-WD0098-WD0099
WD0099	108	28.5596	315		multidrug resistance protein
IG-83	80	416.495	16		IG-WD0099-WD0100
WD0100	124	29.9393	345	sugE	sugE protein
IG-84	69	10.5849	543		IG-WD0100-WD0102
WD0102	19	5.55326	285		hypothetical protein
IG-85	458	52.7675	723		IG-WD0102-WD0103
WD0103	1005	26.6525	3141	putA	bifunctional proline dehydrogenase/pyrroline-5-carboxylate dehydrogenase
IG-86	140	87.0287	134		IG-WD0103-WD0105
WD0105	1004	32.3403	2586	acnA	aconitate hydratase
IG-87	80	475.994	14		IG-WD0105-WD0106
WD0106	351	58.0117	504	secB	preprotein translocase subunit SecB
IG-88	198	100.568	164		IG-WD0106-WD0107
WD0107	152	19.4492	651		hypothetical protein
IG-89	75	367.495	17		IG-WD0107-WD0108
WD0108	189	22.62	696	dnaQ	DNA polymerase III, epsilon subunit
IG-90	62	117.376	44		IG-WD0108-WD0109
WD0109	340	46.5051	609		SCO1/SenC family protein
IG-91	119	330.419	30		IG-WD0109-WD0110
WD0110	124	39.575	261		hypothetical protein
IG-92	62	17.2727	299		IG-WD0110-WD0111
WD0111	47	31.8297	123		hypothetical protein
IG-93	46	40.3342	95		IG-WD0111-WD0112
WD0112	1522	53.0908	2388	gyrB	DNA gyrase, B subunit
IG-94	210	188.094	93		IG-WD0112-WD0113
WD0113	342	110.419	258		hypothetical protein
IG-95	181	44.7392	337		IG-WD0113-WD0114
IG-96	303	104.296	242		IG-WD0114-WD0115
WD0115	422	26.4501	1329		IS4 family transposase
IG-97	75	61.8556	101		IG-WD0115-WD0116
WD0116	348	22.6292	1281	ispG	4-hydroxy-3-methylbut-2-en-1-yl diphosphate synthase
IG-98	109	363.183	25		IG-WD0116-WD0117
WD0117	551	106.988	429		hypothetical protein
IG-99	249	244.017	85		IG-WD0117-WD0118
WD0118	197	109.399	150		hypothetical protein
IG-100	93	36.8895	210		IG-WD0118-WD0119
WD0119	2455	418.198	489		hypothetical protein
IG-101	276	148.326	155		IG-WD0119-WD0120
WD0120	269	10.5945	2115		cell division protein FtsK, putative
WD0121	16	4.777	279		YGGT family protein
IG-102	17	8.28118	171		IG-WD0121-WD0122
WD0122	575	173.539	276		hypothetical protein
WD0123	582	207.179	234		hypothetical protein
IG-103	24	28.1574	71		IG-WD0123-WD0124
WD0124	816	217.859	312		hypothetical protein
WD0125	820	291.902	234		hypothetical protein
IG-104	133	128.823	86		IG-WD0125-WD0126
WD0126	839	255.999	273		hypothetical protein
WD0127	842	320.263	219		hypothetical protein
IG-105	208	86.6309	200		IG-WD0127-WD0128
WD0128	1317	250.467	438		hypothetical protein
IG-106	1343	5593.52	20		IG-WD0128-WptmRNA1
misc_RNA:WptmRNA1	1940	535.099	302		WptmRNA1
IG-107	46	23.5077	163		IG-WptmRNA1-WD0129
WD0129	270	38.0553	591		membrane protein CvpA, putative
IG-108	108	157.83	57		IG-WD0129-WD0130
WD0130	203	28.3244	597	ribE	riboflavin synthase subunit alpha
IG-109	34	15.6473	181		IG-WD0130-WD0131
WD0131	37	1.78051	1731		hypothetical protein
IG-110	88	50.2076	146		IG-WD0131-WD0132
WD0132	386	30.7983	1044	pheS	phenylalanyl-tRNA synthetase, alpha subunit
WD0133	131	8.43941	1293	glmU	UDP-N-acetylglucosamine pyrophosphorylase
IG-111	3462	282.726	1020		IG-WD0133-WD0134
WD0134	888	244.124	303	rplU	50S ribosomal protein L21
IG-112	870	7247	10		IG-WD0134-WD0135
WD0135	1029	317.461	270	rpmA	50S ribosomal protein L27
IG-113	382	3535.58	9		IG-WD0135-tRNA-Ile-1
tRNA:tRNA-Ile-1	380	411.085	77		tRNA-Ile
IG-114	248	362.423	57		IG-tRNA-Ile-1-WD0136
WD0136	528	37.4952	1173	metK	S-adenosylmethionine synthetase
IG-115	245	89.5098	228		IG-WD0136-WD0137
WD0137	802	175.343	381		IS5 family transposase OrfA
IG-116	407	308.206	110		IG-WD0137-WD0138
WD0138	838	204.107	342		IS5 family transposase OrfB
WD0139	430	53.3014	672		TenA family transcription regulator
IG-117	12	22.7179	44		IG-WD0139-WD0140
WD0140	21	2.65042	660		TenA family transcription regulator
IG-118	6	10.6339	47		IG-WD0140-WD0141
WD0141	562	56.5386	828	coxC	cytochrome c oxidase, subunit III
WD0142	99	16.8642	489	ruvC	crossover junction endodeoxyribonuclease RuvC
IG-119	43	81.4057	44		IG-WD0142-WD0143
WD0143	42	7.47554	468		hypothetical protein
IG-120	4490	316.156	1183		IG-WD0143-WD0146
WD0146	458	26.7726	1425	gatB	aspartyl/glutamyl-tRNA amidotransferase subunit B
IG-121	25	10.6793	195		IG-WD0146-WD0147
WD0147	150	4.3612	2865		ankyrin repeat-containing protein
IG-122	7	6.40761	91		IG-WD0147-WD0148
WD0148	56	11.1065	420		hypothetical protein
IG-123	43	596.975	6		IG-WD0148-WD0149
WD0149	706	42.8013	1374	cysS	cysteinyl-tRNA synthetase
WD0150	978	123.997	657		exopolysaccharide synthesis protein ExoD-related protein
IG-124	148	136.98	90		IG-WD0150-WD0151
WD0151	950	120.447	657		exopolysaccharide synthesis protein ExoD-related protein
IG-125	459	230.326	166		IG-WD0151-WD0152
WD0152	430	213.206	168		mttA/Hcf106 family protein
IG-126	329	214.104	128		IG-WD0152-WD0153
WD0153	172	18.5109	774		ABC transporter, ATP-binding protein
IG-127	27	15.2998	147		IG-WD0153-tRNA-Arg-2
tRNA:tRNA-Arg-2	5	5.40902	77		tRNA-Arg
IG-128	15	12.3711	101		IG-tRNA-Arg-2-WD0154
WD0154	233	10.6758	1818	uvrC	excinuclease ABC, C subunit
WD0155	1001	39.3684	2118	glyS	glycyl-tRNA synthetase, beta subunit
IG-129	189	5247.83	3		IG-WD0155-WD0156
WD0156	487	48.2935	840	glyQ	glycyl-tRNA synthetase subunit alpha
IG-130	130	246.11	44		IG-WD0156-WD0157
WD0157	836	95.5252	729		hypothetical protein
IG-131	249	117.849	176		IG-WD0157-WD0158
WD0158	222	18.5666	996	hemB	delta-aminolevulinic acid dehydratase
WD0159	405	32.8811	1026		NADH dehydrogenase subunit H
WD0160	1420	57.7279	2049	nuoG	NADH dehydrogenase subunit G
IG-132	242	4031.67	5		IG-WD0160-WD0161
WD0161	274	107.154	213		hypothetical protein
IG-133	99	124.948	66		IG-WD0161-WD0162
WD0162	16	6.43856	207		hypothetical protein
IG-134	2481	312.654	661		IG-WD0162-WD0164
WD0164	630	63.8422	822		phage SPO1 DNA polymerase-related protein
WD0165	429	66.1764	540	def	polypeptide deformylase
IG-135	133	80.2808	138		IG-WD0165-WD0166
WD0166	469	31.5312	1239	ftsA	cell division protein FtsA
IG-136	385	242.955	132		IG-WD0166-WD0167
WD0167	805	85.6394	783	map	methionine aminopeptidase
IG-137	72	222.13	27		IG-WD0167-WD0168
WD0168	98	6.5411	1248		major facilitator family transporter
IG-138	18	7.03934	213		IG-WD0168-WD0170
WD0170	127	11.1947	945	mraW	S-adenosyl-methyltransferase MraW
WD0171	19	5.07269	312		hypothetical protein
IG-139	172	47.758	300		IG-WD0171-WD0173
WD0173	139	38.5952	300		oxidoreductase, putative
IG-140	372	213.705	145		IG-WD0173-WD0174
WD0174	802	109.16	612		50S ribosomal protein L25/general stress protein Ctc
WD0175	108	16.3867	549	pth	peptidyl-tRNA hydrolase
IG-141	21	874.638	2		IG-WD0175-WD0176
WD0176	36	3.11398	963		transposase, putative
IG-142	19	3.58072	442		IG-WD0176-WD0177
WD0177	59	4.27732	1149		monoxygenase family protein
IG-143	124	18.185	568		IG-WD0177-WD0178
WD0178	83	13.1692	525		hypothetical protein
IG-144	26	29.2672	74		IG-WD0178-WD0179
WD0179	237	19.298	1023		GTP/ATP binding protein, putative
IG-145	115	1368.48	7		IG-WD0179-WD0180
WD0180	596	120.794	411		hypothetical protein
WD0181	418	68.6764	507		HNH endonuclease family protein
IG-146	368	336.857	91		IG-WD0182-WD0183
WD0183	1377	84.2163	1362		hypothetical protein
IG-147	163	102.862	132		IG-WD0183-WD0184
WD0184	115	45.6161	210		hypothetical protein
IG-148	115	187.831	51		IG-WD0184-WD0185
WD0185	94	13.3165	588		kinase, putative
IG-149	51	14.4008	295		IG-WD0185-WD0186
WD0186	145	10.2446	1179		ribonuclease D, putative
IG-150	3	6.75397	37		IG-WD0186-WD0187
WD0187	29	17.8938	135		hypothetical protein
IG-151	2773	324.421	712		IG-WD0187-WD0190
WD0190	377	12.7502	2463	mutS	DNA mismatch repair protein
IG-152	154	41.7851	307		IG-WD0190-WD0191
WD0191	281	29.0049	807		ankyrin repeat-containing protein
IG-153	57	25.6651	185		IG-WD0191-WD0192
WD0192	168	76.4711	183		hypothetical protein
IG-154	158	572.227	23		IG-WD0192-WD0193
WD0193	159	116.18	114		hypothetical protein
IG-155	48	15.3783	260		IG-WD0193-WD0194
WD0194	61	7.17688	708		TerC family membrane protein
IG-156	42	109.33	32		IG-WD0194-WD0195
WD0195	425	22.6501	1563	guaA	bifunctional GMP synthase/glutamine amidotransferase protein
IG-157	70	30.6891	190		IG-WD0195-WD0196
WD0196	192	152.318	105		hypothetical protein
IG-158	5061	617.241	683		IG-WD0196-WD0197
WD0197	803	37.4728	1785	nrdA	ribonucleotide-diphosphate reductase subunit alpha
IG-159	89	127.821	58		IG-WD0197-WD0198
WD0198	589	45.5553	1077		TPR domain-containing protein
IG-160	14442	3591.05	335		IG-WD0198-Wp23SB
rRNA:Wp23SB	5444661	165162	2746		23S ribosomal RNA
IG-161	75752	75119.7	84		IG-Wp23SB-Wp5SC
rRNA:Wp5SC	176	132.078	111		5S ribosomal RNA
IG-162	106	106.382	83		IG-Wp5SC-WD0199
WD0199	114	35.97	264		hypothetical protein
IG-163	75	73.499	85		IG-WD0199-WD0200
WD0200	47	28.3699	138		hypothetical protein
IG-164	463	188.134	205		IG-WD0200-WD0201
WD0201	452	278.897	135	rpmH	50S ribosomal protein L34
IG-165	52	15.0925	287		IG-WD0201-WD0202
WD0202	128	11.7297	909		phosphate ABC transporter, permease protein, putative
IG-166	189	155.876	101		IG-WD0202-WD0203
WD0203	1489	86.8572	1428	atpD	F0F1 ATP synthase subunit beta
IG-167	118	819.106	12		IG-WD0203-WD0204
WD0204	296	71.468	345		ATP synthase F1, epsilon subunit, putative
IG-168	177	110.856	133		IG-WD0204-WD0205
WD0205	80	61.7029	108		hypothetical protein
IG-169	7	3.99378	146		IG-WD0205-WD0206
WD0206	24	9.12865	219		hypothetical protein
IG-170	23	70.9583	27		IG-WD0206-WD0207
IG-171	90	71.3991	105		IG-WD0207-WD0208
WD0208	118	13.8246	711		hypothetical protein
IG-172	17	5.05743	280		IG-WD0208-WD0209
WD0209	71	9.47792	624		hypothetical protein
WD0210	133	19.2339	576		endopeptidase-related protein
WD0211	434	31.546	1146		hypothetical protein
IG-173	54	39.8066	113		IG-WD0211-WD0212
WD0212	453	38.1156	990	nrdF	ribonucleotide-diphosphate reductase subunit beta
IG-174	78	49.5978	131		IG-WD0212-WD0213
WD0213	190	46.6867	339		putative lipoprotein
IG-175	241	28.8021	697		IG-WD0213-WD0214
WD0214	29	4.23801	570		hypothetical protein
IG-176	385	291.546	110		IG-WD0214-WD0215
WD0215	855	208.247	342		IS5 family transposase OrfB
IG-177	407	308.206	110		IG-WD0215-WD0216
WD0216	809	176.874	381		IS5 family transposase OrfA
IG-178	230	96.2751	199		IG-WD0216-WD0217
WD0217	43	3.47079	1032		phage uncharacterized protein
WD0219	88	10.1387	723	recO	DNA repair protein RecO
IG-179	425	205.826	172		IG-WD0219-WD0220
WD0220	506	255.45	165		hypothetical protein
IG-180	230	157.039	122		IG-WD0220-WD0221
WD0221	589	35.4758	1383	pleD	response regulator PleD
WD0222	227	60.6053	312		hypothetical protein
WD0223	1727	30.446	4725		hypothetical protein
IG-181	44	135.746	27		IG-WD0223-WD0224
WD0224	414	13.4605	2562	clpB	ATP-dependent Clp protease, ATP-binding subunit ClpB
IG-182	165	34.1898	402		IG-WD0224-WD0225
WD0225	1112	332.001	279		hypothetical protein
IG-183	1185	1096.77	90		IG-WD0225-WD0226
WD0226	2098	393.606	444		hypothetical protein
IG-184	159	213.621	62		IG-WD0226-WD0227
WD0227	1128	51.3449	1830		elongation factor Tu family protein
IG-185	54	42.8394	105		IG-WD0227-WD0228
WD0228	207	28.5951	603	pyrE	orotate phosphoribosyltransferase
IG-186	37	1027.35	3		IG-WD0228-WD0229
WD0229	292	20.526	1185		sodium/glutamate symporter family protein, putative
IG-187	25	10.5175	198		IG-WD0229-WD0230
WD0230	378	22.8167	1380	pyrC	dihydroorotase
IG-188	4	4.89994	68		IG-WD0230-WD0231
WD0231	91	6.10322	1242		hypothetical protein
IG-189	16	7.93323	168		IG-WD0231-WD0232
WD0232	166	6.501	2127		cytochrome c-type biogenesis protein CcmF, putative
IG-190	65	31.2973	173		IG-WD0232-WD0233
WD0233	1044	55.3206	1572		hypothetical protein
IG-191	406	110.521	306		IG-WD0233-WD0234
WD0234	114	34.0361	279		hypothetical protein
IG-192	89	32.659	227		IG-WD0234-WD0235
WD0235	255	24.248	876	secF	preprotein translocase subunit SecF
IG-193	28	388.728	6		IG-WD0235-WD0236
WD0236	57	9.20162	516		hypothetical protein
IG-194	85	52.8389	134		IG-WD0236-WD0237
WD0237	721	35.1219	1710		putative inner membrane protein translocase component YidC
WD0238	246	47.7658	429	ribH	riboflavin synthase subunit beta
WD0239	171	29.4909	483		N utilization substance protein B, putative
IG-195	165	79.9088	172		IG-WD0239-WD0240
IG-196	84	189.111	37		IG-WD0240-WD0241
WD0241	324	157.83	171		hypothetical protein
IG-197	411	282.941	121		IG-WD0241-WD0242
WD0242	1846	284.759	540		hypothetical protein
IG-198	973	457.909	177		IG-WD0242-WD0243
WD0243	427	76.9884	462	dut	deoxyuridine 5'-triphosphate nucleotidohydrolase
IG-199	84	39.9835	175		IG-WD0243-WD0244
WD0244	539	404.487	111		hypothetical protein
IG-200	525	341.656	128		IG-WD0244-WD0245
WD0245	794	72.5212	912	argB	acetylglutamate kinase
IG-201	90	1874.23	4		IG-WD0245-WD0246
WD0246	137	19.212	594		GTPase EngB
IG-202	11	9.34988	98		IG-WD0246-WD0247
WD0247	206	15.8885	1080	prfA	peptide chain release factor 1
IG-203	23	70.9583	27		IG-WD0247-WD0248
WD0248	82	5.86814	1164		drug resistance transporter
IG-204	56	10.075	463		IG-WD0248-WD0249
WD0249	67	6.0011	930		hypothetical protein
IG-205	79	31.4862	209		IG-WD0249-WD0250
IG-206	10	7.78494	107		IG-WD0250-WD0251
WD0251	163	10.1935	1332		hypothetical protein
IG-207	71	144.249	41		IG-WD0251-WD0252
WD0252	421	26.3874	1329		IS4 family transposase
IG-208	324	228.719	118		IG-WD0252-WD0253
WD0253	1729	116.808	1233		IS256 family transposase
IG-209	343	1360.55	21		IG-WD0253-WD0254
WD0254	1243	159.785	648		transcriptional regulator, putative
IG-210	326	714.617	38		IG-WD0254-WD0255
WD0255	2616	235.07	927		transcriptional regulator, putative
IG-211	1682	1796.27	78		IG-WD0255-WD0256
WD0256	6042	421.518	1194		hypothetical protein
IG-212	1431	701.181	170		IG-WD0256-WD0257
WD0257	36	9.99587	300		DNA repair protein RadC, truncation
IG-213	45	29.2848	128		IG-WD0257-WD0258
IG-214	346	49.3517	584		IG-WD0258-WD0259
WD0259	359	29.7555	1005		hypothetical protein
IG-215	48	4.78271	836		IG-WD0259-WD0261
WD0261	31	18.3139	141		hypothetical protein
IG-216	39	9.44377	344		IG-WD0261-WD0262
WD0262	5	1.27368	327		hypothetical protein
IG-217	0	0	126		IG-WD0262-WD0263
WD0263	93	6.29821	1230		prophage LambdaW1, DNA methylase
IG-218	11	57.268	16		IG-WD0263-WD0264
WD0264	11	1.86237	492		hypothetical protein
IG-219	0	0	169		IG-WD0264-WD0265
WD0265	71	3.23712	1827		prophage LambdaW1, terminase large subunit, putative
WD0266	2	0.740435	225		hypothetical protein
IG-220	127	235.088	45		IG-WD0266-WD0267
WD0267	712	143.258	414		hypothetical protein
IG-221	657	273.637	200		IG-WD0267-WD0268
WD0268	818	306.93	222		hypothetical protein
WD0269	791	213.234	309		hypothetical protein
IG-222	24	16.7998	119		IG-WD0269-WD0270
IG-223	8	10.2522	65		IG-WD0270-WD0271
IG-224	4	0.77668	429		IG-WD0271-WD0272
IG-225	6	21.7301	23		IG-WD0272-WD0273
WD0273	24	5.37412	372		hypothetical protein
IG-226	9	9.73624	77		IG-WD0273-WD0274
WD0274	75	6.23495	1002		hypothetical protein
IG-227	13	12.0321	90		IG-WD0274-WD0275
WD0275	8	2.55322	261		hypothetical protein
IG-228	1	0.450264	185		IG-WD0275-WD0276
WD0276	55	4.47844	1023		prophage LambdaW1, IS110 family transposase
IG-229	9	4.16495	180		IG-WD0276-WD0277
WD0277	0	0	144		hypothetical protein
WD0278	3	0.501801	498		prophage LambdaW1, minor tail protein Z, putative
IG-230	2	27.7663	6		IG-WD0278-WD0279
WD0279	4	0.702944	474		hypothetical protein
IG-231	14	583.092	2		IG-WD0280-WD0281
WD0281	17	5.55326	255		hypothetical protein
IG-232	8	133.278	5		IG-WD0281-WD0282
WD0282	21	5.34947	327		prophage LambdaW1, baseplate assembly protein W, putative
IG-233	8	333.196	2		IG-WD0282-WD0283
WD0283	51	5.24475	810		prophage LambdaW1, baseplate assembly protein J, putative
WD0284	103	7.0966	1209		hypothetical protein
IG-234	14	6.74095	173		IG-WD0284-WD0285
WD0285	24	3.31538	603		ankyrin repeat-containing prophage LambdaW1
IG-235	6	1.91492	261		IG-WD0285-WD0286
WD0286	3	0.422837	591		ankyrin repeat-containing prophage LambdaW1
IG-236	5	13.0155	32		IG-WD0286-WD0287
WD0287	30	5.8251	429		hypothetical protein
IG-237	12	499.793	2		IG-WD0287-WD0288
WD0288	71	3.93494	1503		prophage LambdaW1, site-specific recombinase resolvase family protein
IG-238	4	4.82892	69		IG-WD0288-WD0289
WD0289	12	6.94158	144		hypothetical protein
WD0290	196	13.4375	1215		hypothetical protein
IG-239	2156	1122.45	160		IG-WD0290-WD0291
WD0291	3789	467.585	675		ankyrin repeat-containing prophage LambdaW1
IG-240	686	565.773	101		IG-WD0291-WD0292
WD0292	4189	165.688	2106		ankyrin repeat-containing prophage LambdaW1
IG-241	698	307.633	189		IG-WD0292-WD0293
WD0293	39	22.0997	147		hypothetical protein
IG-242	34	354.02	8		IG-WD0293-WD0294
WD0294	1061	54.3543	1626		ankyrin repeat-containing protein
IG-243	101	23.8334	353		IG-WD0294-WD0295
WD0295	137	12.808	891		hypothetical protein
WD0296	2730	249.349	912		hypothetical protein
IG-244	355	65.2784	453		IG-WD0296-WD0297
WD0297	172	132.661	108		hypothetical protein
IG-245	187	865.383	18		IG-WD0297-WD0298
IG-246	186	100.608	154		IG-WD0298-WD0299
WD0299	141	91.0476	129		hypothetical protein
IG-247	106	15.5726	567		IG-WD0299-WD0300
WD0300	579	63.0458	765	coxB	cytochrome c oxidase, subunit II
IG-248	168	932.948	15		IG-WD0300-WD0301
WD0301	1214	65.1998	1551	coxA	cytochrome c oxidase, subunit I
WD0302	327	30.6743	888	ctaB	protoheme IX farnesyltransferase
IG-249	102	48.5514	175		IG-WD0302-WD0304
WD0304	133	25.294	438	rnhA	ribonuclease H
WD0305	298	7.94847	3123		hypothetical protein
IG-250	119	45.0571	220		IG-WD0305-WD0306
WD0306	129	67.5821	159		hypothetical protein
IG-251	137	62.3604	183		IG-WD0306-WD0307
WD0307	4807	242.677	1650	groEL	chaperonin GroEL
IG-252	1386	1154.52	100		IG-WD0307-WD0308
WD0308	1657	474.317	291	groES	co-chaperonin GroES
IG-253	1035	545.661	158		IG-WD0308-WD0309
WD0309	122	12.5929	807		aminomethyl transferase family protein
IG-254	96	319.868	25		IG-WD0309-WD0310
WD0310	3663	1784.35	171		hypothetical protein
IG-255	3761	588.886	532		IG-WD0310-WD0311
WD0311	63	56.4283	93		hypothetical protein
WD0312	328	15.7023	1740	recJ	single-stranded-DNA-specific exonuclease RecJ
IG-256	12	16.6598	60		IG-WD0312-WD0313
WD0313	5	1.77989	234		hypothetical protein
WD0314	12	4.89994	204		hypothetical protein
IG-257	5674	827.737	571		IG-WD0314-WD0315
WD0315	110	7.27213	1260		hypothetical protein
IG-258	59	144.548	34		IG-WD0315-WD0316
WD0316	185	11.8907	1296		Na+/H+ antiporter family protein
IG-259	57	16.4292	289		IG-WD0316-WD0317
WD0317	1696	57.5693	2454	lon	ATP-dependent protease La
IG-260	215	1193.95	15		IG-WD0317-WD0318
WD0318	1248	81.3435	1278	clpX	ATP-dependent protease ATP-binding subunit
WD0319	619	82.2361	627	clpP	ATP-dependent Clp protease, proteolytic subunit ClpP
IG-261	147	1113.18	11		IG-WD0319-WD0320
WD0320	1454	90.724	1335		trigger factor, putative
IG-262	388	204.557	158		IG-WD0320-tRNA-Leu-2
tRNA:tRNA-Leu-2	27	27.4277	82		tRNA-Leu
IG-263	40	23.7997	140		IG-tRNA-Leu-2-WD0321
WD0321	68	9.48798	597		hypothetical protein
IG-264	59	81.9106	60		IG-WD0321-WD0322
WD0322	158	14.1519	930	gshb	glutathione synthetase
WD0323	51	4.11652	1032	murG	UDP-N-acetylglucosamine--N-acetylmuramyl- (pentapeptide) pyrophosphoryl-undecaprenol N-acetylglucosamine transferase
IG-265	56	53.6177	87		IG-WD0323-WD0324
WD0324	144	31.9868	375		hypothetical protein
IG-266	59	982.927	5		IG-WD0324-WD0325
WD0325	395	23.9469	1374	lpdA	alpha keto acid dehydrogenase complex, E3 component, lipoamide dehydrogenase
IG-267	28	31.0983	75		IG-WD0325-WD0326
IG-268	433	74.6758	483		IG-WD0326-WD0327
WD0327	856	208.491	342		IS5 family transposase OrfB
IG-269	407	308.206	110		IG-WD0327-WD0328
WD0328	807	176.436	381		IS5 family transposase OrfA
IG-270	235	305.863	64		IG-WD0328-WD0329
IG-271	138	30.654	375		IG-WD0329-WD0330
WD0330	316	19.5852	1344		sodium/alanine symporter family protein, putative
IG-272	98	233.237	35		IG-WD0330-WD0331
WD0331	156	81.7272	159		hypothetical protein
IG-273	205	112.344	152		IG-WD0331-WD0332
WD0332	1108	34.4514	2679		hypothetical protein
WD0333	661	92.2288	597	maf	maf protein
WD0334	548	172.908	264	infA	translation initiation factor IF-1
IG-274	166	123.461	112		IG-WD0334-WD0335
WD0335	1076	36.1701	2478		hypothetical protein
IG-275	28	9.29231	251		IG-WD0335-WD0336
IG-276	49	51.6664	79		IG-WD0336-WD0337
WD0337	371	24.1814	1278	purA	adenylosuccinate synthetase
IG-277	45	20.8247	180		IG-WD0337-WD0338
WD0338	281	14.666	1596		hypothetical protein
IG-278	60	97.9987	51		IG-WD0338-WD0339
IG-279	25	260.309	8		IG-WD0339-WD0340
WD0340	230	26.9462	711	ccmC	heme exporter protein CcmC
IG-280	30	18.5109	135		IG-WD0340-WD0341
WD0341	89	8.9213	831		hypothetical protein
IG-281	29	49.2994	49		IG-WD0341-WD0342
WD0342	70	45.201	129	rpmJ	50S ribosomal protein L36
IG-282	45	76.499	49		IG-WD0342-WD0343
WD0343	172	45.4838	315		hypothetical protein
IG-283	235	247.788	79		IG-WD0343-WD0344
IG-284	193	160.767	100		IG-WD0344-WD0345
WD0345	259	19.921	1083		RND family efflux transporter MFP subunit
IG-285	5	2.07211	201		IG-WD0345-WD0346
WD0346	88	6.76852	1083		Fic family protein
IG-286	5	9.91654	42		IG-WD0346-WD0347
WD0347	0	0	129		hypothetical protein
IG-287	3	3.78631	66		IG-WD0347-WD0348
WD0348	104	4.95317	1749	dnaG	DNA primase
IG-288	7342	863.814	708		IG-WD0348-WD0349
WD0349	51	40.4595	105		hypothetical protein
IG-289	1	0.957459	87		IG-WD0349-WD0350
WD0350	365	25.8538	1176		3-demethylubiquinone-9 3-methyltransferase
IG-290	31	234.751	11		IG-WD0350-WD0351
WD0351	93	17.5664	441		hypothetical protein
IG-291	44	26.368	139		IG-WD0351-WD0352
WD0352	535	27.2069	1638	metG	methionyl-tRNA synthetase
IG-292	79	90.1454	73		IG-WD0352-WD0353
WD0353	598	42.0361	1185		hypothetical protein
IG-293	6	5.74475	87		IG-WD0353-WD0354
WD0354	247	14.17	1452	dnaB	replicative DNA helicase
IG-294	20	14.6138	114		IG-WD0354-tRNA-Leu-3
tRNA:tRNA-Leu-3	98	98.3529	83		tRNA-Leu
IG-295	98	340.137	24		IG-tRNA-Leu-3-WD0355
WD0355	198	27.6268	597		hypothetical protein
IG-296	4870	588.775	689		IG-WD0355-WD0356
WD0356	4	2.26664	147		hypothetical protein
WD0357	7	0.86384	675	radC	DNA repair protein RadC
IG-297	27	8.11939	277		IG-WD0357-WD0358
WD0358	10	2.86251	291		endo/excinuclease amino terminal domain-containing protein
IG-298	119	32.394	306		IG-WD0358-WD0359
WD0359	160	4.07579	3270		UvrD/Rep/AddA family helicase
IG-299	8	20.1937	33		IG-WD0359-WD0360
WD0360	388	37.2779	867	ispE	4-diphosphocytidyl-2C-methyl-D-erythritol kinase
IG-300	135	3748.45	3		IG-WD0360-WD0361
WD0361	276	62.8156	366		hypothetical protein
WD0362	304	31.6141	801		cation ABC transporter, permease protein, putative
IG-301	967	614.886	131		IG-WD0362-WD0363
WD0363	1400	647.88	180		hypothetical protein
IG-302	1388	23123.8	5		IG-WD0363-WD0364
WD0364	1759	147.556	993		hypothetical protein
IG-303	60	29.5736	169		IG-WD0364-WD0365
WD0365	169	13.4456	1047		Fic family protein
IG-304	22	49.5291	37		IG-WD0365-WD0366
WD0366	18	15.1453	99		hypothetical protein
IG-305	18	53.5493	28		IG-WD0366-WD0367
WD0367	110	89.8322	102		hypothetical protein
IG-306	241	254.114	79		IG-WD0367-WD0368
WD0368	282	110.283	213		hypothetical protein
IG-307	11	65.4491	14		IG-WD0368-WD0369
WD0369	15	10.9604	114		hypothetical protein
WD0370	559	59.2418	786	dapB	dihydrodipicolinate reductase
WD0371	281	30.8393	759	pstB	phosphate ABC transporter, ATP-binding protein
IG-308	215	229.606	78		IG-WD0371-WD0372
WD0373	150	122.498	102		hypothetical protein
IG-309	66	71.3991	77		IG-WD0373-WD0374
IG-310	450	244.997	153		IG-WD0374-WD0375
WD0375	331	20.1108	1371	mgtE	magnesium transporter
IG-311	98	32.0129	255		IG-WD0375-WD0376
IG-312	172	53.8624	266		IG-WD0376-WD0377
WD0377	411	36.6944	933		hypothetical protein
IG-313	59	68.2588	72		IG-WD0377-WD0378
WD0378	106	8.68209	1017		phosphate ABC transporter, periplasmic phosphate-binding protein, putative
IG-314	23	13.5878	141		IG-WD0378-WD0379
WD0379	195	29.1098	558	dcd	deoxycytidine triphosphate deaminase
WD0380	293	67.7961	360		hypothetical protein
IG-315	326	335.252	81		IG-WD0380-WD0381
WD0381	1034	151.107	570		hypothetical protein
IG-316	111	32.9045	281		IG-WD0381-WD0382
WD0382	26	0.649212	3336		hypothetical protein
IG-317	101	121.93	69		IG-WD0382-WD0383
WD0383	825	85.4746	804		hypothetical protein
IG-318	289	67.8123	355		IG-WD0383-WD0384
WD0384	451	31.2284	1203		bicyclomycin resistance protein
IG-319	153	95.8251	133		IG-WD0384-WD0385
WD0385	1538	78.6456	1629		ankyrin repeat-containing protein
IG-320	91	252.673	30		IG-WD0385-WD0386
WD0386	154	58.5755	219		hypothetical protein
IG-321	67	1116.21	5		IG-WD0386-WD0387
WD0387	436	17.5197	2073	tkt	transketolase
IG-322	126	92.882	113		IG-WD0387-WD0388
WD0388	990	134.091	615	rpsD	30S ribosomal protein S4
IG-323	185	1712.26	9		IG-WD0388-tRNA-Leu-4
tRNA:tRNA-Leu-4	186	178.087	87		tRNA-Leu
IG-324	75	208.247	30		IG-tRNA-Leu-4-WD0389
WD0389	52	21.55	201		hypothetical protein
IG-325	135	25.2138	446		IG-WD0389-WD0390
WD0390	194	47.2514	342		hypothetical protein
IG-326	191	430.002	37		IG-WD0390-WD0391
WD0391	855	226.097	315	rpmB	50S ribosomal protein L28
WD0392	787	75.8753	864	lipA	lipoyl synthase
IG-327	46	72.2972	53		IG-WD0392-WD0393
WD0393	138	16.0324	717	ubiE	ubiquinone/menaquinone biosynthesis methlytransferase UbiE
WD0394	144	10.7482	1116		cell division protein FtsW, putative
IG-328	251	56.5082	370		IG-WD0394-WD0395
WD0395	1479	166.261	741		hypothetical protein
IG-329	297	485.094	51		IG-WD0396-WD0397
WD0397	919	327.144	234		hypothetical protein
IG-330	1136	657.136	144		IG-WD0397-WD0398
WD0398	1563	293.235	444		hypothetical protein
IG-331	1476	178.446	689		IG-WD0398-WD0399
WD0399	877	276.716	264		hypothetical protein
IG-332	8	9.94614	67		IG-WD0399-WD0400
WD0400	286	13.9563	1707		ABC transporter
IG-333	67	28.6206	195		IG-WD0400-WD0401
WD0401	73	27.7663	219		hypothetical protein
IG-334	88	78.8205	93		IG-WD0401-WD0402
WD0402	452	22.0569	1707	argS	arginyl-tRNA synthetase
IG-335	90	79.7543	94		IG-WD0402-WD0403
WD0403	458	169.56	225		hypothetical protein
WD0404	199	55.2549	300		hypothetical protein
IG-336	38	19.5392	162		IG-WD0404-WD0405
WD0405	50	40.8328	102		hypothetical protein
IG-337	130	82.0368	132		IG-WD0405-WD0406
WD0406	824	313.417	219		hypothetical protein
IG-338	1755	378.729	386		IG-WD0406-WD0407
WD0407	272	17.4825	1296		Na+/H+ antiporter, putative
IG-339	71	22.068	268		IG-WD0407-WD0409
WD0409	63	53.0084	99		hypothetical protein
IG-340	1948	607.739	267		IG-WD0409-WD0410
WD0410	3733	2032.38	153		hypothetical protein
IG-341	3735	1290.96	241		IG-WD0410-WD0411
WD0411	86	11.4803	624		cytochrome c biogenesis protein CcmA
IG-342	38	1055.12	3		IG-WD0411-WD0412
WD0412	83	16.0042	432		hypothetical protein
IG-343	69	30.2507	190		IG-WD0412-WD0413
WD0413	554	25.5949	1803	aspS	aspartyl-tRNA synthetase
IG-344	105	143.383	61		IG-WD0413-WD0414
WD0414	601	39.6379	1263		major facilitator family transporter
IG-345	118	1404.18	7		IG-WD0414-WD0415
WD0415	228	20.5543	924		ribosomal large subunit pseudouridine synthase C, putative
IG-346	218	46.562	390		IG-WD0415-WD0416
WD0416	180	15.2842	981	pdhA	pyruvate dehydrogenase complex, E1 component, pyruvate dehydrogenase alpha subunit
IG-347	38	57.552	55		IG-WD0416-WD0417
WD0417	104	20.1937	429		hypothetical protein
WD0418	175	43.3848	336		hypothetical protein
IG-348	40	11.8575	281		IG-WD0418-WD0419
WD0419	41	33.4829	102		hypothetical protein
IG-349	28	27.1206	86		IG-WD0419-WD0420
WD0420	79	64.5158	102		hypothetical protein
IG-350	92	182.464	42		IG-WD0420-WD0421
WD0421	503	31.7419	1320		TRAM domain-containing protein
IG-351	96	57.5302	139		IG-WD0421-WD0422
IG-352	111	52.5351	176		IG-WD0422-WD0423
WD0423	887	22.1481	3336	ileS	isoleucyl-tRNA synthetase
IG-353	183	85.1603	179		IG-WD0423-WD0424
WD0424	1045	36.5899	2379		hypothetical protein
WD0425	610	21.7147	2340	pheT	phenylalanyl-tRNA synthetase, beta subunit
IG-354	3	2.23122	112		IG-WD0425-WD0426
WD0426	1	0.315526	264		hypothetical protein
IG-355	11	4.00126	229		IG-WD0426-WD0427
WD0427	167	19.161	726	atpB	F0F1 ATP synthase subunit A
IG-356	34	48.0028	59		IG-WD0427-WD0428
WD0428	300	109.604	228	atpE	F0F1 ATP synthase subunit C
IG-357	293	8135.53	3		IG-WD0428-WD0429
WD0429	605	104.991	480		ATP synthase F0, B subunit, putative
IG-358	122	1270.31	8		IG-WD0429-WD0430
WD0430	450	78.5839	477		hypothetical protein
IG-359	219	3648.49	5		IG-WD0430-WD0431
WD0431	394	20.5252	1599		glycosyl transferase, group 2 family protein
WD0432	168	13.2899	1053		cytochrome c oxidase assembly protein
WD0433	999	40.0846	2076	pccA	propionyl-CoA carboxylase, alpha subunit
IG-360	526	608.545	72		IG-WD0433-WD0434
WD0434	2066	227.64	756		hypothetical protein
IG-361	596	333.196	149		IG-WD0434-WD0435
WD0435	245	14.3518	1422	gltX	glutamyl-tRNA synthetase
IG-362	1105	318.496	289		IG-WD0435-WD0436
WD0436	1613	799.769	168		hypothetical protein
IG-363	320	114.402	233		IG-WD0436-WD0437
WD0437	898	41.5569	1800	sdhA	succinate dehydrogenase flavoprotein subunit
WD0438	236	10.352	1899		ankyrin repeat-containing protein
IG-364	135	38.2495	294		IG-WD0438-WD0439
WD0439	81	10.9178	618	gmk	guanylate kinase
WD0440	216	9.96266	1806		pentapeptide repeat-containing protein
WD0441	244	16.8114	1209		ankyrin repeat-containing protein
IG-365	197	65.1186	252		IG-WD0441-WD0442
WD0442	539	41.0028	1095		translation-associated GTPase
IG-366	471	335.331	117		IG-WD0442-WD0443
WD0443	2530	232.612	906		hypothetical protein
IG-367	283	314.315	75		IG-WD0443-WD0444
WD0444	309	21.8872	1176		poly A polymerase family protein
WD0445	44	2.93682	1248		hypothetical protein
IG-368	33	17.2885	159		IG-WD0445-WD0446
WD0446	55	12.4158	369		hypothetical protein
IG-369	15	9.25543	135		IG-WD0446-WD0447
WD0447	19	2.96382	534		phage prohead protease
IG-370	48	8.24402	485		IG-WD0447-WD0449
WD0449	71	35.2037	168		hypothetical protein
IG-371	1043	145.043	599		IG-WD0449-WD0451
WD0451	294	22.3041	1098	gap	glyceraldehyde 3-phosphate dehydrogenase
WD0452	97	10.6037	762		MttB family protein
IG-372	31	48.722	53		IG-WD0452-WD0453
WD0453	23	4.20148	456		arginine repressor, putative
IG-373	12	7.99669	125		IG-WD0453-WD0454
WD0455	14	1.81649	642		amino acid ABC transporter, ATP-binding protein, putative
IG-374	226	184.564	102		IG-WD0455-WD0456
WD0456	800	174.906	381		IS5 family transposase OrfA
IG-375	407	308.206	110		IG-WD0456-WD0457
WD0457	851	207.273	342		IS5 family transposase OrfB
IG-376	409	91.0943	374		IG-WD0457-WD0458
WD0458	20	1.38832	1200		HK97 family phage major capsid protein
IG-377	3	5.20618	48		IG-WD0458-WD0459
WD0459	91	25.783	294		hypothetical protein
IG-378	16	6.94158	192		IG-WD0459-WD0460
WD0460	68	7.09815	798		hypothetical protein
IG-379	6	10.1999	49		IG-WD0460-WD0461
WD0461	245	30.2344	675	pyrF	orotidine 5`-phosphate decarboxylase
IG-380	51	141.608	30		IG-WD0461-WD0462
WD0462	153	9.63321	1323		hypothetical protein
IG-381	277	50.1604	460		IG-WD0462-WD0463
WD0463	4400	301.659	1215		AAA family ATPase
IG-382	144	181.743	66		IG-WD0463-WD0464
WD0464	961	30.8479	2595	valS	valyl-tRNA synthetase
IG-383	1317	235.924	465		IG-WD0464-WD0465
WD0465	7826	729.192	894		hypothetical protein
IG-384	1090	1815.92	50		IG-WD0465-WD0466
WD0466	383	61.8284	516		hexapeptide transferase family protein
IG-385	170	98.339	144		IG-WD0466-WD0467
WD0467	321	83.2989	321	secG	preprotein translocase subunit SecG
WD0468	908	47.5694	1590	pyrG	CTP synthetase
IG-386	57	189.921	25		IG-WD0468-WD0469
WD0469	73	14.904	408		cytidine and deoxycytidylate deaminase family protein
IG-387	18	37.4845	40		IG-WD0469-WD0470
WD0470	82	5.40816	1263		major facilitator family transporter
WD0471	51	8.85051	480		hypothetical protein
IG-388	52	6.726	644		IG-WD0471-WD0472
WD0472	1029	77.8516	1101		AAA family ATPase
IG-389	85	12.9441	547		IG-WD0472-WD0473
WD0473	440	36.6882	999		pyruvate dehydrogenase subunit beta
WD0474	599	133.056	375		hypothetical protein
IG-390	3834	456.893	699		IG-WD0474-WD0477
WD0477	502	23.2699	1797	lepA	GTP-binding protein LepA
IG-391	43	47.758	75		IG-WD0477-WD0478
WD0478	302	18.0332	1395		malonyl-CoA decarboxylase, putative
IG-392	1898	154.698	1022		IG-WD0478-WD0480
WD0480	28	3.36561	693		hypothetical protein
WD0481	17	5.13073	276		hypothetical protein
IG-393	33	16.4603	167		IG-WD0481-WD0482
WD0482	167	16.4432	846		SPFH domain-containing protein/band 7 family protein
IG-394	17	202.297	7		IG-WD0482-WD0483
WD0483	150	13.3065	939		M23/M37 peptidase domain-containing protein
IG-395	75	2082.47	3		IG-WD0483-WD0484
WD0484	269	30.2394	741		hypothetical protein
IG-396	69	97.4174	59		IG-WD0484-WD0485
WD0485	244	28.7075	708		competence lipoprotein ComL, putative
IG-397	26	36.0962	60		IG-WD0485-WD0486
WD0486	224	19.8078	942		hypothetical protein
IG-398	34	23.6014	120		IG-WD0486-WD0487
WD0487	202	31.5101	534	pgsA	CDP-diacylglycerol--glycerol-3-phosphate 3-phosphatidyltransferase
IG-399	73	45.3793	134		IG-WD0487-WD0488
WD0488	559	35.1958	1323	maeB	NADP-dependent malic enzyme
IG-400	109	648.541	14		IG-WD0488-WD0489
WD0489	420	37.7406	927		surface antigen, Wsp paralog
IG-401	62	46.5273	111		IG-WD0489-WD0490
WD0490	203	77.2131	219		hypothetical protein
IG-402	202	1121.76	15		IG-WD0490-WD0491
WD0491	305	78.4141	324		glutaredoxin-related protein
IG-403	341	146.417	194		IG-WD0491-WD0492
WD0492	769	45.9189	1395	fumC	fumarate hydratase
IG-404	176	37.3995	392		IG-WD0492-WD0493
WD0493	159	12.9468	1023	obgE	GTPase ObgE
WD0494	370	24.173	1275	eno	enolase
IG-405	41	853.814	4		IG-WD0494-WD0495
WD0495	183	10.1828	1497	murC	UDP-N-acetylmuramate--alanine ligase
IG-406	9	28.8342	26		IG-WD0495-WD0496
WD0496	32	3.94899	675		rare lipoprotein A, putative
IG-407	2045	287.747	592		IG-WD0496-WD0497
WD0497	1786	1078.06	138		hypothetical protein
IG-408	41	28.6996	119		IG-WD0497-WD0498
WD0498	288	23.7997	1008		ankyrin repeat-containing protein
IG-409	54	83.2989	54		IG-WD0498-WD0499
WD0499	51	14.0206	303		hypothetical protein
IG-410	4	2.79996	119		IG-WD0499-WD0500
WD0500	139	7.70362	1503		type II secretion system protein, putative
IG-411	3	35.6995	7		IG-WD0500-WD0501
WD0501	164	15.4887	882		surface antigen-related protein
IG-412	49	42.5171	96		IG-WD0501-WD0503
WD0503	60	4.0733	1227		MiaB-like tRNA modifying enzyme
IG-413	9	24.9897	30		IG-WD0503-WD0504
WD0504	1	0.867697	96		hypothetical protein
IG-414	21	6.65124	263		IG-WD0504-WD0505
WD0505	536	30.3729	1470	gatA	glutamyl-tRNA(Gln) amidotransferase, A subunit
IG-415	75	17.3059	361		IG-WD0505-WD0506
IG-416	293	55.2185	442		IG-WD0506-WD0507
WD0507	119	24.2955	408		DNA repair protein RadC, truncation
IG-417	0	0	169		IG-WD0507-WD0508
WD0508	2	0.17742	939		transcriptional regulator, putative
IG-418	0	0	68		IG-WD0508-WD0509
WD0509	465	21.5548	1797	mutL	DNA mismatch repair protein MutL-2
IG-419	0	0	409		IG-WD0510-WD0511
WD0511	440	39.4102	930		hypothetical protein
IG-420	0	0	319		IG-WD0511-WD0512
WD0512	1	0.0247692	3363		hypothetical protein
WD0513	0	0	8532		hypothetical protein
IG-421	0	0	35		IG-WD0513-WD0514
WD0514	0	0	1410		ankyrin repeat-containing protein
IG-422	39	8.57165	379		IG-WD0514-WD0515
WD0515	495	108.223	381		reverse transcriptase, interruption-C
WD0516	851	207.273	342		IS5 family transposase OrfB
IG-423	407	308.206	110		IG-WD0516-WD0517
WD0517	811	177.311	381		IS5 family transposase OrfA
IG-424	228	513.301	37		IG-WD0517-WD0518
IG-425	298	52.4801	473		IG-WD0518-WD0519
WD0519	157	24.0846	543		hypothetical protein
IG-426	161	157.778	85		IG-WD0519-WD0520
IG-427	127	127.457	83		IG-WD0520-WD0521
WD0521	90	69.4158	108		hypothetical protein
IG-428	17	22.4775	63		IG-WD0521-WD0522
WD0522	20	7.11956	234		hypothetical protein
IG-429	13	5.38749	201		IG-WD0522-WD0523
WD0523	67	7.26696	768		hypothetical protein
IG-430	22	5.89253	311		IG-WD0523-tRNA-Phe-1
tRNA:tRNA-Phe-1	8	8.76831	76		tRNA-Phe
IG-431	38	40.0678	79		IG-tRNA-Phe-1-WD0524
WD0524	384	63.0903	507	coaD	phosphopantetheine adenylyltransferase
IG-432	232	284.196	68		IG-WD0524-WD0525
WD0525	271	117.573	192		hypothetical protein
IG-433	119	619.536	16		IG-WD0525-WD0526
WD0526	273	36.2689	627	cdsA	phosphatidate cytidylyltransferase
WD0527	255	30.519	696	uppS	undecaprenyl diphosphate synthase
IG-434	108	1499.38	6		IG-WD0527-WD0528
WD0528	206	64.9984	264		hypothetical protein
IG-435	99	1649.32	5		IG-WD0528-WD0529
WD0529	400	59.7125	558	frr	ribosome recycling factor
IG-436	122	1451.78	7		IG-WD0529-WD0530
WD0530	698	78.1487	744	pyrH	uridylate kinase
IG-437	260	2165.77	10		IG-WD0530-WD0531
WD0531	1438	139.122	861	tsf	elongation factor Ts
WD0532	1469	144.13	849	rpsB	30S ribosomal protein S2
IG-438	116	50.5899	191		IG-WD0532-tRNA-Asp-1
tRNA:tRNA-Asp-1	53	57.3356	77		tRNA-Asp
IG-439	170	103.364	137		IG-tRNA-Asp-1-WD0534
WD0534	426	95.3907	372		preprotein translocase, YajC subunit
IG-440	219	228.031	80		IG-WD0534-WD0535
WD0535	558	25.5249	1821	glmS	glucosamine--fructose-6-phosphate aminotransferase (isomerizing)
IG-441	180	48.8397	307		IG-WD0535-WD0536
WD0536	1550	290.796	444		hypothetical protein
IG-442	1112	643.253	144		IG-WD0536-WD0537
WD0537	911	324.296	234		hypothetical protein
IG-443	297	485.094	51		IG-WD0537-WD0538
WD0539	1704	170.193	834		hypothetical protein
IG-444	75	54.8019	114		IG-WD0539-WD0540
WD0540	28	12.1478	192		hypothetical protein
IG-445	34	29.5017	96		IG-WD0540-WD0541
WD0541	337	31.6123	888	murB	UDP-N-acetylenolpyruvoylglucosamine reductase
WD0542	137	12.9829	879	hemC	porphobilinogen deaminase
IG-446	1491	130.051	955		IG-WD0542-WD0544
WD0544	622	44.1704	1173	sucB	2-oxoglutarate dehydrogenase, E2 component, dihydrolipoamide succinyltransferase
IG-447	58	127.14	38		IG-WD0544-WD0545
IG-448	199	207.206	80		IG-WD0545-WD0546
WD0546	778	170.096	381		IS5 family transposase OrfA
IG-449	406	307.449	110		IG-WD0546-WD0547
WD0547	858	208.978	342		IS5 family transposase OrfB
WD0548	505	44.9423	936		hypothetical protein
IG-450	122	30.2454	336		IG-WD0548-WD0549
WD0549	1111	35.4987	2607	secA	preprotein translocase subunit SecA
IG-451	364	344.555	88		IG-WD0549-WD0550
WD0550	4086	343.797	990		ankyrin repeat-containing protein
IG-452	452	111.724	337		IG-WD0550-WD0551
WD0551	742	96.2738	642		putative translaldolase
IG-453	309	659.984	39		IG-WD0551-WD0552
WD0552	428	104.245	342		hypothetical protein
IG-454	133	201.432	55		IG-WD0552-WD0553
WD0553	139	104.311	111		hypothetical protein
IG-455	182	145.773	104		IG-WD0553-WD0554
IG-456	229	36.4731	523		IG-WD0554-WD0555
WD0555	441	41.7916	879	folD	methylenetetrahydrofolate dehydrogenase/methenyltetrahydrofolate cyclohydrolase
WD0556	719	103.979	576	ubiX	phenylacrylic acid decarboxylase, 3-octaprenyl-4-hydroxybenzoate carboxy-lyase
WD0557	700	218.387	267		hypothetical protein
IG-457	397	2543.82	13		IG-WD0557-WD0558
WD0558	738	47.8774	1284		CBS domain-containing protein
IG-458	112	106.017	88		IG-WD0558-WD0559
WD0559	171	12.0815	1179	argD	bifunctional N-succinyldiaminopimelate-aminotransferase/acetylornithine transaminase protein
IG-459	39	11.8133	275		IG-WD0559-WD0560
WD0560	706	50.1356	1173	nuoD	NADH dehydrogenase subunit D
IG-460	226	25.6829	733		IG-WD0560-WD0562
WD0562	261	97.9325	222		transposase, truncation
IG-461	277	149.83	154		IG-WD0562-WD0563
WD0563	412	25.8233	1329		IS4 family transposase
IG-462	58	268.408	18		IG-WD0563-WD0564
WD0564	63	15.6185	336		hypothetical protein
IG-463	6	5.43254	92		IG-WD0564-WD0565
WD0565	6	0.549828	909		patatin family protein
IG-464	11	3.21505	285		IG-WD0565-WD0566
WD0566	27	4.30856	522		ankyrin repeat-containing protein
IG-465	12	17.8498	56		IG-WD0566-WD0567
WD0567	67	5.90585	945		prophage P2W3, tail protein D, putative
WD0568	14	5.55326	210		prophage P2W3, tail protein X, putative
WD0569	27	6.40761	351		prophage P2W3, tail protein U, putative
WD0570	95	3.87342	2043		prophage P2W3, tail tape measure protein
IG-466	28	259.152	9		IG-WD0570-WD0571
WD0571	32	12.5144	213		hypothetical protein
IG-467	22	16.8126	109		IG-WD0571-WD0572
WD0572	17	5.48869	258		hypothetical protein
IG-468	147	36.0145	340		IG-WD0572-WD0573
WD0573	144	59.6768	201		hypothetical protein
IG-469	77	105.148	61		IG-WD0573-WD0574
WD0574	4	0.669067	498		contractile tail tube protein
IG-470	0	0	11		IG-WD0574-WD0575
WD0576	14	2.11265	552		hypothetical protein
IG-471	8	111.065	6		IG-WD0576-WD0577
WD0577	23	1.43511	1335		hypothetical protein
IG-472	2	1.81085	92		IG-WD0577-WD0578
WD0578	6	2.56304	195		hypothetical protein
IG-473	6	124.948	4		IG-WD0578-WD0579
WD0579	45	3.17935	1179		hypothetical protein
IG-474	7	64.788	9		IG-WD0579-WD0580
WD0580	37	1.59775	1929		hypothetical protein
IG-475	3	15.6185	16		IG-WD0580-WD0581
WD0581	10	1.18659	702		hypothetical protein
IG-476	3	3.04752	82		IG-WD0581-WD0582
WD0582	55	2.23594	2049		regulatory protein RepA, putative
IG-477	9	44.0994	17		IG-WD0582-WD0583
WD0583	16	1.96576	678		hypothetical protein
IG-478	6	4.03059	124		IG-WD0583-WD0584
WD0584	18	3.51967	426		hypothetical protein
WD0585	15	2.49398	501		hypothetical protein
IG-479	4	9.00529	37		IG-WD0585-WD0586
WD0586	403	131.645	255		hypothetical protein
WD0587	937	228.22	342		IS5 family transposase OrfB
IG-480	400	302.905	110		IG-WD0587-WD0588
WD0588	1011	221.037	381		IS5 family transposase OrfA
IG-481	213	657.136	27		IG-WD0588-WD0589
WD0589	66	9.30242	591		hypothetical protein
IG-482	3	22.7179	11		IG-WD0589-WD0590
WD0590	28	2.83743	822		hypothetical protein
IG-483	3	2.68706	93		IG-WD0590-WD0591
WD0591	1	0.168281	495		hypothetical protein
IG-484	35	4.9837	585		IG-WD0591-WD0593
IG-485	9	6.63443	113		IG-WD0593-WD0594
WD0594	95	6.44939	1227		prophage LambdaW4, DNA methylase
IG-486	10	64.0761	13		IG-WD0594-WD0595
WD0595	14	2.42955	480		hypothetical protein
IG-487	5	138.832	3		IG-WD0595-WD0596
WD0596	52	2.92277	1482		ankyrin repeat-containing prophage LambdaW1
WD0597	102	4.65816	1824		prophage LambdaW4, terminase large subunit, putative
IG-488	3	83.2989	3		IG-WD0597-WD0598
WD0598	19	6.76359	234		hypothetical protein
IG-489	21	56.4283	31		IG-WD0598-WD0599
WD0599	657	202.694	270		hypothetical protein
WD0600	591	174.573	282		hypothetical protein
IG-490	58	47.366	102		IG-WD0600-WD0601
WD0602	43	3.37274	1062		prophage LambdaW4, minor capsid protein C, putative
IG-491	11	12.3823	74		IG-WD0602-WD0603
WD0603	32	7.1655	372		hypothetical protein
IG-492	14	32.394	36		IG-WD0603-WD0604
WD0604	199	16.494	1005		hypothetical protein
IG-493	155	133.106	97		IG-WD0604-WD0605
WD0605	104	28.3107	306		hypothetical protein
IG-494	300	50.1801	498		IG-WD0605-WD0606
IG-495	50	21.806	191		IG-WD0606-WD0607
WD0607	11	8.25485	111		hypothetical protein
IG-496	34	7.18823	394		IG-WD0607-WD0608
WD0608	41	9.64761	354		hypothetical protein
IG-497	32	23.3821	114		IG-WD0608-WD0609
WD0609	51	1.93454	2196		regulatory protein RepA, putative
IG-498	148	17.4374	707		IG-WD0609-WD0610
WD0610	463	10.9318	3528		SNF2 family helicase
IG-499	81	9.73624	693		IG-WD0610-WD0611
WD0611	91	9.94777	762		UDP-N-acetylglucosamine pyrophosphorylase-related protein
IG-500	297	188.853	131		IG-WD0611-WD0612
WD0612	1653	143.43	960		NAD-dependent epimerase/dehydratase family protein
WD0613	3192	113.774	2337		glycosyl transferase, group 1 family protein / moaA/nifB/pqqE family protein
WD0614	1475	72.4872	1695		hypothetical protein
IG-501	120	3331.96	3		IG-WD0614-WD0615
WD0615	963	81.0271	990		hypothetical protein
WD0616	736	34.5203	1776		ABC transporter, permease/ATP-binding protein, putative
WD0617	830	65.8458	1050		L-allo-threonine aldolase, putative
WD0618	624	49.3623	1053		L-allo-threonine aldolase, putative
IG-502	38	38.6019	82		IG-WD0618-WD0619
WD0619	148	10.3512	1191		GlpT/PgpT/UhpT transporter family protein
IG-503	21	102.899	17		IG-WD0619-WD0620
WD0620	280	17.8316	1308		UDP-glucose 6-dehydrogenase
IG-504	79	102.822	64		IG-WD0620-WD0621
WD0621	101	9.19474	915		hypothetical protein
IG-505	18	3.10431	483		IG-WD0621-WD0622
WD0622	956	87.3177	912		transcriptional regulator, putative
IG-506	132	439.818	25		IG-WD0622-WD0623
WD0623	2012	184.376	909		transcriptional regulator, putative
IG-507	848	941.833	75		IG-WD0623-WD0624
IG-508	2	1.66598	100		IG-WD0624-WD0625
WD0625	9	1.14108	657		DNA repair protein RadC, putative
IG-509	0	0	169		IG-WD0625-WD0626
WD0626	577	52.7012	912		transcriptional regulator, putative
IG-510	392	253.125	129		IG-WD0626-WD0627
WD0627	2560	237.732	897		hypothetical protein
WD0628	183	28.2291	540		hypothetical protein
IG-511	356	42.2427	702		IG-WD0628-WD0630
WD0630	975	34.0959	2382		hypothetical protein
IG-512	503	144.481	290		IG-WD0630-WD0631
WD0631	3323	194.247	1425		hypothetical protein
IG-513	417	463.142	75		IG-WD0631-WD0632
WD0632	966	22.9839	3501		hypothetical protein
IG-514	274	20.3967	1119		IG-WD0632-WD0633
WD0633	6300	180.897	2901		ankyrin repeat-containing prophage LambdaW1
IG-515	527	108.124	406		IG-WD0633-WD0634
WD0634	80	4.53327	1470		prophage LambdaW5, site-specific recombinase resolvase family protein
WD0635	29	5.47771	441		hypothetical protein
IG-516	7	48.591	12		IG-WD0635-WD0636
WD0636	15	2.72219	459		ankyrin repeat-containing prophage LambdaW1
IG-517	8	26.6556	25		IG-WD0636-WD0637
WD0637	22	2.92277	627		ankyrin repeat-containing prophage LambdaW1
IG-518	8	2.42324	275		IG-WD0637-WD0638
WD0638	103	7.39	1161		hypothetical protein
WD0639	57	5.995	792		prophage LambdaW5, baseplate assembly protein J, putative
IG-519	20	832.989	2		IG-WD0639-WD0640
WD0640	37	9.42526	327		prophage LambdaW5, baseplate assembly protein W, putative
IG-520	20	151.453	11		IG-WD0640-WD0641
WD0641	33	10.7799	255		hypothetical protein
IG-521	16	190.397	7		IG-WD0641-WD0642
WD0642	22	3.94102	465		prophage LambdaW5, baseplate assembly protein V
WD0643	19	3.31799	477		hypothetical protein
WD0644	11	2.0362	450		prophage LambdaW5, minor tail protein Z, putative
IG-522	40	18.7189	178		IG-WD0644-WD0645
WD0645	95	16.4862	480		reverse transcriptase, truncation
IG-523	234	104.235	187		IG-WD0645-WD0646
WD0646	1053	230.22	381		IS5 family transposase OrfA
IG-524	402	304.42	110		IG-WD0646-WD0647
WD0647	973	236.988	342		IS5 family transposase OrfB
IG-525	369	1336.4	23		IG-WD0647-WD0648
IG-526	235	137.854	142		IG-WD0648-WD0649
WD0649	523	28.6426	1521		HlyD family secretion protein
IG-527	34	10.6874	265		IG-WD0649-WD0650
WD0650	896	101.545	735	fabG	3-oxoacyl-(acyl-carrier-protein) reductase
IG-528	457	355.772	107		IG-WD0650-WD0651
WD0651	729	187.423	324		hypothetical protein
IG-529	295	1170.15	21		IG-WD0651-WD0652
WD0652	392	25.4904	1281		M48 family peptidase
IG-530	19	22.2913	71		IG-WD0652-WD0653
WD0653	679	86.4831	654		3,4-dihydroxy-2-butanone 4-phosphate synthase, putative
IG-531	249	3456.9	6		IG-WD0653-WD0654
WD0654	816	137.317	495	greA	transcription elongation factor GreA
IG-532	276	2554.5	9		IG-WD0654-WD0655
WD0655	1697	91.672	1542	atpA	F0F1 ATP synthase subunit alpha
WD0656	447	66.3719	561	atpH	ATP synthase F1, delta subunit
IG-533	760	152.547	415		IG-WD0656-WD0657
WD0657	2518	488.92	429	rplQ	50S ribosomal protein L17
IG-534	898	10686.1	7		IG-WD0657-WD0658
WD0658	3112	242.721	1068	rpoA	DNA-directed RNA polymerase subunit alpha
IG-535	293	1162.22	21		IG-WD0658-WD0659
WD0659	1461	314.47	387	rpsK	30S ribosomal protein S11
IG-536	725	2875.8	21		IG-WD0659-WD0660
WD0660	1326	299.334	369	rpsM	30S ribosomal protein S13
IG-537	493	696.04	59		IG-WD0660-WD0661
WD0661	519	67.3398	642	adk	adenylate kinase
WD0662	1123	70.3873	1329	secY	preprotein translocase subunit SecY
IG-538	367	10190.2	3		IG-WD0662-WD0663
WD0663	1113	196.84	471	rplO	50S ribosomal protein L15
IG-539	500	13883.2	3		IG-WD0663-WD0664
WD0664	1601	259.964	513	rpsE	30S ribosomal protein S5
IG-540	261	1811.75	12		IG-WD0664-WD0665
WD0665	645	144.43	372	rplR	50S ribosomal protein L18
IG-541	214	3565.19	5		IG-WD0665-WD0666
WD0666	1010	154.088	546	rplF	50S ribosomal protein L6
IG-542	583	3035.2	16		IG-WD0666-WD0667
WD0667	1369	287.97	396	rpsH	30S ribosomal protein S8
IG-543	652	2586.23	21		IG-WD0667-WD0668
WD0668	874	235.609	309	rpsN	30S ribosomal protein S14
IG-544	314	1634.74	16		IG-WD0668-WD0669
WD0669	1150	179.389	534	rplE	50S ribosomal protein L5
IG-545	413	5733.74	6		IG-WD0669-WD0670
WD0670	1550	406.017	318	rplX	50S ribosomal protein L24
WD0671	1746	404	360	rplN	50S ribosomal protein L14
IG-546	662	4241.84	13		IG-WD0671-WD0672
WD0672	1052	369.749	237	rpsQ	30S ribosomal protein S17
WD0673	992	405.061	204	rpmC	50S ribosomal protein L29
IG-547	551	4172.52	11		IG-WD0673-WD0674
WD0674	1526	307.039	414	rplP	50S ribosomal protein L16
IG-548	723	4301.79	14		IG-WD0674-WD0675
WD0675	2128	288.228	615	rpsC	30S ribosomal protein S3
IG-549	637	1360.55	39		IG-WD0675-WD0676
WD0676	1135	271.679	348	rplV	50S ribosomal protein L22
IG-550	523	8713.07	5		IG-WD0676-WD0677
WD0677	1136	332.027	285	rpsS	30S ribosomal protein S19
IG-551	640	17770.4	3		IG-WD0677-WD0678
WD0678	2492	251.613	825	rplB	50S ribosomal protein L2
WD0679	665	192.339	288	rplW	50S ribosomal protein L23
WD0680	1229	166.462	615	rplD	50S ribosomal protein L4
IG-552	619	25781	2		IG-WD0680-WD0681
WD0681	2854	328.818	723	rplC	50S ribosomal protein L3
IG-553	1617	14966	9		IG-WD0681-WD0682
WD0682	2350	593.189	330	rpsJ	30S ribosomal protein S10
IG-554	912	5426.33	14		IG-WD0682-WD0683
WD0683	7059	501.285	1173	tuf	elongation factor Tu
IG-555	836	892.793	78		IG-WD0683-tRNA-Gly-1
tRNA:tRNA-Gly-1	554	649.966	71		tRNA-Gly
IG-556	457	9516.9	4		IG-tRNA-Gly-1-tRNA-Tyr-1
tRNA:tRNA-Tyr-1	483	484.739	83		tRNA-Tyr
IG-557	431	314.928	114		IG-tRNA-Tyr-1-WD0684
WD0684	292	20.2694	1200	carA	carbamoyl phosphate synthase small subunit
IG-558	208	84.5179	205		IG-WD0684-WD0685
WD0685	816	137.317	495		hypothetical protein
IG-559	575	114.04	420		IG-WD0685-WD0686
WD0686	566	35.0016	1347		hypothetical protein
IG-560	150	114.632	109		IG-WD0686-WD0687
WD0687	111	10.0393	921	glpX	fructose 1,6-bisphosphatase II
IG-561	215	149.244	120		IG-WD0687-WD0688
WD0688	904	230.282	327		hypothetical protein
IG-562	700	55.745	1046		IG-WD0688-WD0690
WD0690	1618	49.2069	2739	ppdK	pyruvate phosphate dikinase
IG-563	502	202.01	207		IG-WD0690-WD0691
WD0691	2805	526.246	444		hypothetical protein
IG-564	1112	643.253	144		IG-WD0691-WD0692
WD0692	911	324.296	234		hypothetical protein
IG-565	297	485.094	51		IG-WD0692-WD0693
WD0693	1045	56.2321	1548		reverse transcriptase, putative
WD0694	1876	214.36	729		hypothetical protein
IG-566	210	165.026	106		IG-WD0694-WD0695
WD0695	616	36.9418	1389		phosphoglucomutase/phosphomannomutase family protein
WD0696	28	1.38092	1689		hypothetical protein
IG-567	5	6.94158	60		IG-WD0696-WD0697
WD0697	18	3.49506	429		hypothetical protein
IG-568	89	14.565	509		IG-WD0697-WD0698
IG-569	10	2.64441	315		IG-WD0698-WD0699
WD0699	113	9.33807	1008		peptidase, M22 family protein
IG-570	11	5.87364	156		IG-WD0699-WD0700
WD0700	83	51.2134	135		hypothetical protein
IG-571	46	25.8902	148		IG-WD0700-WD0702
WD0702	90	10.1584	738		hypothetical protein
IG-572	70	17.9413	325		IG-WD0702-WD0704
WD0704	64	50.7727	105		hypothetical protein
IG-573	50	42.4994	98		IG-WD0704-WD0705
WD0705	129	9.4508	1137		aminotransferase, class V
IG-574	187	100.496	155		IG-WD0705-WD0706
WD0706	506	60.2993	699		hypothetical protein
IG-575	308	107.799	238		IG-WD0706-WD0707
WD0707	594	73.303	675		ABC transporter, ATP-binding protein
IG-576	316	674.935	39		IG-WD0707-WD0708
WD0708	744	134.144	462		HesB/YadR/YfhF family protein
IG-577	193	342.057	47		IG-WD0708-WD0709
WD0709	313	21.7271	1200		deoxyguanosinetriphosphate triphosphohydrolase, putative
WD0710	143	10.9988	1083	ribD	riboflavin biosynthesis protein RibD
IG-578	55	40.9057	112		IG-WD0710-WD0711
IG-579	104	37.0217	234		IG-WD0711-WD0712
WD0712	165	20.2719	678	rpe	ribulose-phosphate 3-epimerase
IG-580	236	209.133	94		IG-WD0712-WD0713
WD0713	494	95.9199	429		hypothetical protein
IG-581	101	115.249	73		IG-WD0713-WD0714
WD0714	38	3.8091	831	dapD	2,3,4,5-tetrahydropyridine-2-carboxylate N-succinyltransferase
IG-582	10	138.832	6		IG-WD0714-WD0715
WD0715	147	42.9647	285		hypothetical protein
WD0716	359	76.0924	393		hypothetical protein
IG-583	147	153.062	80		IG-WD0716-WD0717
WD0717	64	5.07727	1050		hypothetical protein
IG-584	197	60.5531	271		IG-WD0717-WD0718
IG-585	2919	197.042	1234		IG-WD0718-WD0719
WD0719	202	10.6834	1575		penicillin-binding protein
WD0720	112	11.1065	840		polysaccharide deacetylase, putative
IG-586	6	4.09667	122		IG-WD0720-WD0721
WD0721	21	1.15923	1509		Mg chelatase-related protein
IG-587	617	619.222	83		IG-WD0721-WD0722
WD0722	4920	910.735	450		hypothetical protein
IG-588	537	180.369	248		IG-WD0722-WD0723
WD0723	1808	125.818	1197	ftsZ	cell division protein FtsZ
WD0724	314	65.5535	399		hypothetical protein
IG-589	89	296.544	25		IG-WD0724-WD0725
WD0725	207	47.1117	366		hypothetical protein
WD0726	72	13.2396	453		hypothetical protein
IG-590	187	181.127	86		IG-WD0726-WD0727
WD0727	444	46.8754	789	sdhB	succinate dehydrogenase iron-sulfur subunit
IG-591	86	2387.9	3		IG-WD0727-WD0728
WD0728	245	17.9492	1137		hypothetical protein
IG-592	77	152.715	42		IG-WD0728-WD0729
WD0729	397	42.397	780		acetyltransferase
WD0730	364	62.776	483		phosphatidylglycerophosphatase A, putative
IG-593	44	192.903	19		IG-WD0730-WD0731
WD0731	492	41.6495	984	gpsA	glycerol-3-phosphate dehydrogenase (NAD+)
IG-594	402	103.034	325		IG-WD0731-WD0732
WD0732	1286	138.94	771	ctrA	cell cycle transcriptional regulator
IG-595	8813	10956.9	67		IG-WD0732-WprnpB1
misc_RNA:WprnpB1	208076	59357.9	292		WprnpB1
IG-596	205677	86093.8	199		IG-WprnpB1-WD0733
WD0733	27	1.05739	2127		hypothetical protein
IG-597	41	15.2467	224		IG-WD0733-WD0734
WD0734	153	25.4386	501	nuoE	NADH dehydrogenase subunit E
WD0735	306	20.979	1215	tgt	queuine tRNA-ribosyltransferase
IG-598	161	70.2153	191		IG-WD0735-WD0736
WD0736	501	131.235	318		hypothetical protein
IG-599	172	2387.9	6		IG-WD0736-WD0737
WD0737	1174	76.8812	1272		M16 family peptidase putative
WD0738	873	117.101	621	sodB	superoxide dismutase, Fe
IG-600	2020	167.761	1003		IG-WD0738-WD0740
WD0740	216	12.7879	1407	cydA	cytochrome d ubiquinol oxidase, subunit I
WD0741	101	8.22404	1023	cydB	cytochrome d ubiquinol oxidase, subunit II
IG-601	28	155.491	15		IG-WD0741-WD0742
WD0742	33	26.1797	105		hypothetical protein
IG-602	16	10.2522	130		IG-WD0742-WD0743
WD0743	300	28.2369	885	era	GTP-binding protein Era
WD0744	470	47.6283	822		hypothetical protein
IG-603	1819	731.984	207		IG-WD0744-WD0745
WD0745	8920	375.266	1980		hypothetical protein
IG-604	636	575.849	92		IG-WD0745-WD0746
WD0746	502	398.248	105		hypothetical protein
IG-605	102	180.776	47		IG-WD0746-WD0747
WD0747	48	35.0732	114		hypothetical protein
IG-606	1	1.06793	78		IG-WD0747-WD0748
WD0748	5	0.516102	807		hypothetical protein
IG-607	2	5.37412	31		IG-WD0748-tRNA-Ser-1
tRNA:tRNA-Ser-1	2	1.91492	87		tRNA-Ser
IG-608	5	3.92919	106		IG-tRNA-Ser-1-WD0749
IG-609	364	74.4983	407		IG-WD0749-WD0750
WD0750	749	58.7485	1062		PQQ repeat-containing protein
WD0751	1037	62.5949	1380	lpdA	alpha keto acid dehydrogenase complex, E3 component, lipoamide dehydrogenase
IG-610	81	3373.61	2		IG-WD0751-WD0752
WD0752	188	16.8389	930		phage integrase family site specific recombinase
WD0753	369	96.6582	318		hypothetical protein
IG-611	323	1793.7	15		IG-WD0753-WD0754
WD0754	1212	77.5409	1302		ankyrin repeat-containing protein
IG-612	81	79.379	85		IG-WD0754-WD0755
WD0755	270	23.7244	948	trxB	thioredoxin reductase
WD0756	400	55.5326	600		anti-oxidant AhpCTSA family protein
IG-613	6123	538.016	948		IG-WD0756-WD0757
WD0757	514	49.0443	873		hypothetical protein
IG-614	109	78.9529	115		IG-WD0757-WD0758
WD0758	161	39.5608	339		glutaredoxin family protein
IG-615	87	106.574	68		IG-WD0758-WD0759
WD0759	161	14.3742	933	ribF	riboflavin biosynthesis protein RibF
WD0760	317	55.358	477	lspA	lipoprotein signal peptidase
IG-616	89	255.641	29		IG-WD0760-WD0761
WD0761	641	39.817	1341		insulinase family protease
WD0762	632	39.8825	1320		M16 family peptidase putative
IG-617	98	907.033	9		IG-WD0762-WD0763
WD0763	374	55.5326	561		phosphoribosylglycinamide formyltransferase, putative
IG-618	18	4.93217	304		IG-WD0763-WD0764
WD0764	56	11.1864	417		hypothetical protein
WD0765	96	15.0597	531		putative monovalent cation/H+ antiporter subunit E
IG-619	9	6.46285	116		IG-WD0765-WD0766
WD0766	7	0.409188	1425		ankyrin repeat-containing protein
IG-620	15	10.4124	120		IG-WD0766-WD0767
WD0767	77	14.2534	450	smpB	SsrA-binding protein
IG-621	23	319.312	6		IG-WD0767-WD0768
WD0768	145	15.2504	792	lgt	prolipoprotein diacylglyceryl transferase
IG-622	116	14.0039	690		IG-WD0768-WD0770
WD0770	609	29.0544	1746		type I secretion system ATPase
IG-623	16	3.18847	418		IG-WD0770-WD0771
WD0771	120	7.22767	1383		hypothetical protein
IG-624	17	354.02	4		IG-WD0771-WD0772
WD0772	71	9.71137	609		hypothetical protein
IG-625	41	853.814	4		IG-WD0772-WD0773
WD0773	174	17.7623	816		hypothetical protein
IG-626	8	51.2609	13		IG-WD0773-tRNA-Arg-3
tRNA:tRNA-Arg-3	19	21.3876	74		tRNA-Arg
IG-627	75	93.245	67		IG-tRNA-Arg-3-WD0774
WD0774	292	50.3588	483	ssb	single-strand binding protein
IG-628	60	555.326	9		IG-WD0774-WD0775
WD0775	244	23.0441	882	dapA	dihydrodipicolinate synthase
IG-629	99	217.016	38		IG-WD0775-WD0776
WD0776	450	18.8459	1989	ligA	DNA ligase, NAD-dependent
IG-630	125	48.6559	214		IG-WD0776-WD0778
WD0778	435	27.3885	1323	gltX	glutamyl-tRNA synthetase
IG-631	2434	423.277	479		IG-WD0778-WD0779
WD0779	771	497.856	129		hypothetical protein
IG-632	26	36.0962	60		IG-WD0779-WD0780
WD0780	575	14.3834	3330	dnaE	DNA polymerase III, alpha subunit
IG-633	62	107.594	48		IG-WD0780-WD0781
WD0781	2566	276.156	774		ribosomal protein S6 family protein
WD0782	857	258.649	276	rpsR	30S ribosomal protein S18
IG-634	425	5057.43	7		IG-WD0782-WD0783
WD0783	2747	412.292	555	rplI	50S ribosomal protein L9
IG-635	659	9149	6		IG-WD0783-WD0784
WD0784	916	326.076	234		hypothetical protein
WD0785	577	205.399	234		hypothetical protein
WD0786	454	29.248	1293	purB	adenylosuccinate lyase
tRNA:tRNA-Met-1	121	138.071	73		tRNA-Met
IG-636	113	55.3693	170		IG-tRNA-Met-1-WD0787
WD0787	149	9.87394	1257		araM protein
IG-637	41	81.3156	42		IG-WD0787-WD0788
WD0788	245	17.0495	1197	dapE	succinyl-diaminopimelate desuccinylase
IG-638	23	16.375	117		IG-WD0788-WD0789
WD0789	60	7.82149	639	nth	endonuclease III
IG-639	28	77.7456	30		IG-WD0789-WD0790
WD0790	170	14.6138	969		hypothetical protein
IG-640	458	93.5071	408		IG-WD0790-WD0791
WD0791	350	20.5459	1419		isocitrate dehydrogenase
IG-641	20	11.4895	145		IG-WD0791-WD0792
WD0792	48	7.52984	531		hypothetical protein
IG-642	31	117.376	22		IG-WD0792-WD0793
WD0793	168	29.338	477		hypothetical protein
IG-643	116	58.2089	166		IG-WD0793-WD0795
WD0795	1053	67.0594	1308	rho	transcription termination factor Rho
IG-644	388	109.559	295		IG-WD0795-WD0796
WD0796	245	33.8445	603		hypothetical protein
IG-645	47	11.8279	331		IG-WD0796-WD0797
WD0797	273	12.5708	1809		peptidyl-prolyl cis-trans isomerse D, putative
IG-646	786	163.274	401		IG-WD0797-WD0798
WD0798	1849	479.812	321	rpsP	30S ribosomal protein S16
IG-647	186	1549.36	10		IG-WD0798-WD0799
WD0799	423	35.6995	987	ispB	octaprenyl-diphosphate synthase
IG-648	92	125.631	61		IG-WD0799-WD0800
WD0800	656	95.8668	570	grpE	heat shock protein GrpE
IG-649	220	1077.99	17		IG-WD0800-WD0801
WD0801	571	47.6113	999	trpS	tryptophanyl-tRNA synthetase
IG-650	127	60.4512	175		IG-WD0801-WD0802
WD0802	128	13.9925	762		alpha/beta fold family hydrolase
WD0803	215	37.5456	477		cytochrome c family protein
IG-651	127	21.5457	491		IG-WD0803-WD0804
WD0804	11	1.92094	477		hypothetical protein
IG-652	8	95.1987	7		IG-WD0804-WD0805
WD0805	10	6.94158	120		hypothetical protein
IG-653	15	17.8498	70		IG-WD0805-WD0806
WD0806	16	10.5776	126		hypothetical protein
IG-654	12	333.196	3		IG-WD0806-WD0807
WD0807	24	4.62772	432		hypothetical protein
IG-655	212	100.337	176		IG-WD0807-WD0808
WD0808	335	265.763	105		hypothetical protein
WD0809	241	148.704	135		hypothetical protein
IG-656	35	15.6745	186		IG-WD0809-WD0810
WD0810	2	0.974256	171		hypothetical protein
IG-657	75	113.589	55		IG-WD0810-WD0811
WD0811	255	32.9321	645		hypothetical protein
WD0812	137	32.793	348		hypothetical protein
IG-658	41	33.4829	102		IG-WD0812-WD0813
WD0813	472	30.9827	1269	proS	prolyl-tRNA synthetase
WD0814	80	17.9137	372	acpS	holo-(acyl-carrier-protein) synthase
IG-659	23	174.17	11		IG-WD0814-WD0815
WD0815	74	24.173	255		hypothetical protein
IG-660	46	33.6118	114		IG-WD0815-WD0816
WD0816	254	14.1335	1497		putative monovalent cation/H+ antiporter subunit D
WD0817	209	26.2586	663		type IV secretion system protein VirB8, putative
IG-661	48	58.7992	68		IG-WD0817-WD0818
WD0818	31	3.91252	660		hypothetical protein
IG-662	23	9.21094	208		IG-WD0818-WD0819
WD0819	200	20.2674	822		DNA polymerase III, subunit, putative
IG-663	88	431.194	17		IG-WD0819-WD0820
WD0820	154	21.8164	588		Sua5/YciO/YrdC/YwlC family protein
IG-664	75	52.9442	118		IG-WD0820-WD0821
WD0821	487	86.1286	471		hypothetical protein
IG-665	219	243.233	75		IG-WD0821-WD0822
WD0822	12	1.11811	894	miaA	tRNA delta(2)-isopentenylpyrophosphate transferase
IG-666	5	138.832	3		IG-WD0822-WD0823
WD0823	16	1.60964	828		hypothetical protein
IG-667	22	6.19113	296		IG-WD0823-WD0824
WD0824	131	5.39671	2022	recG	ATP-dependent DNA helicase RecG
IG-668	1970	275.796	595		IG-WD0824-WD0825
WD0825	159	65.8932	201		hypothetical protein
IG-669	33	10.181	270		IG-WD0825-WD0826
WD0826	74	21.4032	288		hypothetical protein
IG-670	71	394.281	15		IG-WD0826-WD0827
WD0827	467	67.5357	576		hypothetical protein
IG-671	190	879.266	18		IG-WD0827-tRNA-Gln-1
tRNA:tRNA-Gln-1	381	423.158	75		tRNA-Gln
WD0828	461	114.288	336	cutA	periplasmic divalent cation tolerance protein
IG-672	79	40.1257	164		IG-WD0828-WD0829
WD0829	471	129.484	303		hypothetical protein
WD0830	1951	120.65	1347		hypothetical protein
IG-673	625	82.6378	630		IG-WD0830-WD0831
WD0831	1011	81.3673	1035	hflK	hflK protein
IG-674	193	8038.34	2		IG-WD0831-WD0832
WD0832	770	73.471	873	hflC	hflC protein
IG-675	176	4886.87	3		IG-WD0832-WD0833
WD0833	1554	86.6442	1494	htrA	protease DO
IG-676	54	38.7771	116		IG-WD0833-WD0834
IG-677	189	38.6818	407		IG-WD0834-WD0835
WD0835	825	50.792	1353		hypothetical protein
IG-678	158	144.629	91		IG-WD0835-WD0836
WD0836	143	113.445	105		hypothetical protein
IG-679	443	997.336	37		IG-WD0836-WD0837
WD0837	3374	1441.28	195		hypothetical protein
IG-680	3358	8476.29	33		IG-WD0837-WD0838
WD0838	22869	774.375	2460		hypothetical protein
IG-681	1233	510.983	201		IG-WD0838-WD0839
WD0839	379	16.5463	1908	uvrB	excinuclease ABC subunit B
IG-682	107	387.521	23		IG-WD0839-WD0840
WD0840	101	84.9817	99		hypothetical protein
IG-683	1	0.306246	272		IG-WD0840-WD0841
WD0841	25	6.87285	303		IS5 family transposase
IG-684	11	8.896	103		IG-WD0841-WD0842
IG-685	2	0.849989	196		IG-WD0842-WD0843
IG-686	10	2.71332	307		IG-WD0843-WD0844
WD0844	82	18.0701	378		cytochrome c-type biogenesis protein CcmH, putative
WD0845	270	21.6049	1041		hypothetical protein
IG-687	39	1624.33	2		IG-WD0845-WD0846
WD0846	284	65.7136	360	fdx	ferredoxin, iron-sulfur cluster assembly system
IG-688	115	114.04	84		IG-WD0846-WD0847
WD0847	7	5.399	108		hypothetical protein
WD0848	36	21.7301	138		hypothetical protein
IG-689	2184	248.531	732		IG-WD0848-WD0849
WD0849	285	15.5165	1530	murD	UDP-N-acetylmuramoylalanine--D-glutamate ligase
IG-690	50	694.158	6		IG-WD0849-WD0850
WD0850	82	11.5575	591		hypothetical protein
IG-691	23	478.969	4		IG-WD0850-WD0851
WD0851	60	16.9998	294		hypothetical protein
WD0852	107	16.2349	549		methyltransferase, putative
IG-692	31	21.1661	122		IG-WD0852-WD0853
WD0853	379	49.8741	633		hypothetical protein
WD0854	1679	37.5057	3729		hypothetical protein
IG-693	94	87.9786	89		IG-WD0854-WD0855
WD0855	1140	31.8767	2979		hypothetical protein
WD0856	825	28.7779	2388		hypothetical protein
IG-694	108	999.587	9		IG-WD0856-WD0857
WD0857	1608	52.404	2556		type IV secretion system protein VirB6
WD0858	1269	43.9345	2406		type IV secretion system protein VirB4
IG-695	367	3396.74	9		IG-WD0858-WD0859
WD0859	434	121.723	297		type IV secretion system protein VirB3, putative
IG-696	153	118.007	108		IG-WD0859-WD0860
WD0860	664	36.0094	1536	lysK	lysyl-tRNA synthetase
IG-697	2041	274.658	619		IG-WD0860-WD0861
WD0861	186	95.6395	162		hypothetical protein
IG-698	148	77.5361	159		IG-WD0861-WD0862
WD0862	487	15.4011	2634	alaS	alanyl-tRNA synthetase
IG-699	26	13.1259	165		IG-WD0862-WD0863
WD0863	290	54.4069	444		hypothetical protein
IG-700	769	653.641	98		IG-WD0863-WD0864
WD0864	1183	476.051	207	rpmI	ribosomal protein L35
IG-701	1179	4910.47	20		IG-WD0864-WD0865
WD0865	1863	424.005	366	rplT	50S ribosomal protein L20
IG-702	590	4095.53	12		IG-WD0865-WD0866
WD0866	683	63.2146	900	fmt	methionyl-tRNA formyltransferase
IG-703	8	8.32989	80		IG-WD0866-WD0867
WD0867	225	12.3957	1512	purH	phosphoribosylaminoimidazolecarboxamide formyltransferase/IMP cyclohydrolase
IG-704	2609	269.302	807		IG-WD0867-tRNA-Asn-1
tRNA:tRNA-Asn-1	114	131.89	72		tRNA-Asn
IG-705	117	295.332	33		IG-tRNA-Asn-1-WD0868
WD0868	644	35.2692	1521	pgm	phosphoglyceromutase
IG-706	106	226.402	39		IG-WD0868-WD0869
WD0869	410	34.814	981	fabD	malonyl CoA-acyl carrier protein transacylase
IG-707	1084	705.438	128		IG-WD0869-WD0870
WD0870	1262	515.31	204		ribosomal protein L31, putative
IG-708	1234	2705.02	38		IG-WD0870-WD0871
WD0871	1325	138.832	795	ppnK	inorganic polyphosphate/ATP-NAD kinase
IG-709	302	303.088	83		IG-WD0871-WD0872
WD0872	1796	110.328	1356		hypothetical protein
IG-710	533	184.993	240		IG-WD0872-WD0873
IG-711	160	740.435	18		IG-WD0873-WD0874
IG-712	145	140.446	86		IG-WD0874-WD0875
WD0875	273	76.5677	297		IS5 family transposase
IG-713	285	156.185	152		IG-WD0875-WD0876
WD0876	283	167.189	141		hypothetical protein
IG-714	268	333.196	67		IG-WD0876-WD0877
WD0877	192	140.293	114		hypothetical protein
IG-715	2171	309.131	585		IG-WD0877-tRNA-Gly-2
tRNA:tRNA-Gly-2	3	3.42324	73		tRNA-Gly
IG-716	50	23.1386	180		IG-tRNA-Gly-2-WD0878
WD0878	240	32.1928	621		3'-5' exonuclease
IG-717	258	169.221	127		IG-WD0878-WD0879
WD0879	409	105.152	324	trx	thioredoxin
IG-718	135	267.746	42		IG-WD0879-tRNA-Met-2
tRNA:tRNA-Met-2	298	322.378	77		tRNA-Met
IG-719	268	333.196	67		IG-tRNA-Met-2-WD0880
WD0880	1005	126.842	660		coenzyme PQQ synthesis protein C, putative
IG-720	107	228.538	39		IG-WD0880-WD0881
IG-721	2	2.16361	77		IG-WD0882-WD0883
WD0883	0	0	597		dihydropteroate synthase, putative
WD0884	61	10.5859	480	folA	dihydrofolate reductase
WD0885	71	8.01385	738		hypothetical protein
IG-722	11	57.268	16		IG-WD0885-WD0886
WD0886	261	157.544	138		hypothetical protein
IG-723	1345	166.97	671		IG-WD0886-WD0887
WD0887	238	14.6527	1353	radA	DNA repair protein RadA
WD0888	233	21.2814	912	ftsY	cell division ABC transporter, periplasmic substrate-binding protein FtsY
IG-724	128	55.8233	191		IG-WD0888-WD0889
WD0889	488	105.859	384		scaffold protein
IG-725	374	2596.15	12		IG-WD0889-WD0890
WD0890	592	119.113	414		HesB/YadR/YfhF family protein
WD0891	423	76.7657	459	hscB	co-chaperone Hsc20
WD0892	971	46.2454	1749	hscA	chaperone protein HscA
IG-726	140	1665.98	7		IG-WD0892-WD0893
WD0893	678	75.6046	747	lepB	signal peptidase I
IG-727	264	42.209	521		IG-WD0893-WD0894
WD0894	52	25.3307	171		hypothetical protein
IG-728	122	39.5427	257		IG-WD0894-WD0895
WD0895	261	24.4831	888	pyrB	aspartate carbamoyltransferase catalytic subunit
IG-729	16	21.4965	62		IG-WD0895-WD0896
WD0896	62	55.5326	93		hypothetical protein
IG-730	141	244.691	48		IG-WD0896-WD0897
WD0897	733	59.5108	1026		iron compound ABC transporter, periplasmic iron compound-binding protein
IG-731	2546	690.811	307		IG-WD0897-WD0898
WD0898	703	171.226	342		hypothetical protein
IG-732	83	36.198	191		IG-WD0898-WD0899
WD0899	43	12.3088	291		hypothetical protein
IG-733	19	33.674	47		IG-WD0899-WD0900
IG-734	4	1.54257	216		IG-WD0900-WD0901
IG-735	6	3.06622	163		IG-WD0901-WD0902
IG-736	218	70.9342	256		IG-WD0902-WD0903
IG-737	19	18.6198	85		IG-WD0903-WD0904
WD0904	466	148.725	261		hypothetical protein
IG-738	473	3283.37	12		IG-WD0904-WD0905
WD0905	1245	379.88	273	rpsO	30S ribosomal protein S15
IG-739	1076	6402.12	14		IG-WD0905-WD0906
WD0906	3901	142.898	2274	pnp	polynucleotide phosphorylase/polyadenylase
IG-740	251	101.99	205		IG-WD0906-WD0907
WD0907	243	52.304	387		transposase, degenerate
IG-741	11	36.6515	25		IG-WD0907-WD0908
IG-742	419	392.16	89		IG-WD0908-WD0909
WD0909	895	217.99	342		IS5 family transposase OrfB
IG-743	405	306.691	110		IG-WD0909-WD0910
WD0910	1035	226.284	381		IS5 family transposase OrfA
IG-744	239	316.007	63		IG-WD0910-WD0911
IG-745	31	22.0706	117		IG-WD0911-WD0912
WD0912	201	6.26378	2673		hypothetical protein
IG-746	34	12.5874	225		IG-WD0912-WD0913
WD0913	524	14.0847	3099		phosphoribosylformylglycinamidine synthase II domain-containing protein
IG-747	81	71.0233	95		IG-WD0913-WD0914
WD0914	714	115.936	513		hypothetical protein
IG-748	638	1062.89	50		IG-WD0914-WD0915
WD0915	599	353.873	141		hypothetical protein
IG-749	236	46.2554	425		IG-WD0915-WD0916
WD0916	1025	30.537	2796	uvrA	excinuclease ABC, A subunit
IG-750	90	138.832	54		IG-WD0916-WD0917
WD0917	172	45.4838	315		hypothetical protein
IG-751	193	70.8224	227		IG-WD0917-WD0918
WD0918	474	126.55	312		competence protein F, interruption-N
WD0919	901	219.451	342		IS5 family transposase OrfB
IG-752	405	306.691	110		IG-WD0919-WD0920
WD0920	1031	225.41	381		IS5 family transposase OrfA
IG-753	222	210.14	88		IG-WD0920-WD0921
IG-754	657	94.8481	577		IG-WD0921-WD0923
WD0923	188	52.2006	300		hypothetical protein
WD0924	378	19.9917	1575	murE	UDP-N-acetylmuramoylalanyl-D-glutamate--2, 6-diaminopimelate ligase
WD0925	474	32.5773	1212	metC	cystathionine beta-lyase
IG-755	51	606.892	7		IG-WD0925-WD0926
WD0926	172	50.2716	285		bolA protein, putative
IG-756	145	152.89	79		IG-WD0926-WD0928
WD0928	1616	70.0005	1923	dnaK	dnaK protein
IG-757	216	209.216	86		IG-WD0928-WD0929
WD0929	1430	67.5269	1764		ribonuclease, Rne/Rng family protein
IG-758	192	107.338	149		IG-WD0929-WD0930
WD0930	603	249.897	201	rpmG	50S ribosomal protein L33
IG-759	412	1372.77	25		IG-WD0930-WD0931
WD0931	663	200.098	276		hypothetical protein
IG-760	729	189.765	320		IG-WD0931-WD0932
WD0932	224	74.9356	249		IS5 family transposase
IG-761	204	849.649	20		IG-WD0932-WD0933
WD0933	1036	226.503	381		IS5 family transposase OrfA
IG-762	402	304.42	110		IG-WD0933-WD0934
WD0934	956	232.847	342		IS5 family transposase OrfB
IG-763	467	385.154	101		IG-WD0934-WD0935
IG-764	73	27.1465	224		IG-WD0935-WD0937
WD0937	259	24.4608	882		cation ABC transporter, periplasmic cation-binding protein, putative
IG-765	51	118.007	36		IG-WD0937-WD0938
WD0938	147	17.5933	696		cation ABC transporter, ATP-binding protein, putative
WD0939	158	9.19722	1431		ubiquinone biosynthesis protein AarF, putative
IG-766	90	46.5646	161		IG-WD0939-WD0940
WD0940	72	55.5326	108		hypothetical protein
IG-767	15	8.49989	147		IG-WD0940-WD0941
IG-768	92	43.2966	177		IG-WD0941-WD0942
WD0942	450	23.2246	1614		hypothetical protein
IG-769	9	4.7751	157		IG-WD0942-WD0943
IG-770	4	1.54257	216		IG-WD0943-WD0944
IG-771	6	3.06622	163		IG-WD0944-WD0945
IG-772	73	243.233	25		IG-WD0945-WD0946
WD0946	255	84.2906	252		hypothetical protein
IG-773	268	46.8994	476		IG-WD0946-WD0947
WD0947	85	17.3539	408		IS5 family transposase
IG-774	42	10.0245	349		IG-WD0947-WD0948
WD0948	174	14.8201	978		quinone oxidoreductase, putative
IG-775	50	24.4997	170		IG-WD0948-WD0949
WD0949	327	50.7239	537		cytochrome C oxidase assembly protein
WD0950	2273	261.879	723		hypothetical protein
IG-776	850	896.254	79		IG-WD0950-WD0951
WD0951	70	7.62212	765		RNA methyltransferase
IG-777	12	10.8651	92		IG-WD0951-WD0952
WD0952	38	6.31808	501		Smr domain-containing protein
IG-778	59	17.6785	278		IG-WD0952-WD0953
WD0953	51	32.1837	132		hypothetical protein
IG-779	67	13.8832	402		IG-WD0953-WD0954
WD0954	230	18.5109	1035	asd	aspartate-semialdehyde dehydrogenase
IG-780	214	99.5864	179		IG-WD0954-WD0955
WD0955	287	57.7459	414		hypothetical protein
IG-781	48	12.4948	320		IG-WD0955-WD0956
IG-782	142	55.5326	213		IG-WD0956-WD0957
WD0957	287	19.3421	1236		amino acid permease family protein
IG-783	91	43.5644	174		IG-WD0957-WD0958
WD0958	632	35.8861	1467		hypothetical protein
IG-784	138	86.4304	133		IG-WD0958-WD0959
WD0959	167	69.2085	201		hypothetical protein
IG-785	5	4.52711	92		IG-WD0959-WD0960
WD0960	260	18.5585	1167	lysC	aspartate kinase
IG-786	172	157.444	91		IG-WD0960-WD0961
IG-787	143	56.4538	211		IG-WD0961-WD0962
IG-788	81	30.2566	223		IG-WD0962-WD0963
WD0963	1135	49.3189	1917	uvrD	helicase II - UvrD/PcrA
IG-789	63	41.3215	127		IG-WD0963-WD0964
WD0964	5	0.97085	429		hypothetical protein
IG-790	28	12.1478	192		IG-WD0964-WD0965
WD0965	285	40.3745	588	nuoJ	NADH dehydrogenase I, J subunit
WD0966	233	62.8111	309	nuoK	NADH dehydrogenase I, K subunit
WD0967	1139	51.4241	1845	nuoL	NADH dehydrogenase I, L subunit
IG-791	118	3276.42	3		IG-WD0967-WD0968
WD0968	673	38.8497	1443	nuoM	NADH dehydrogenase I, M subunit
WD0969	570	34.7842	1365		NADH dehydrogenase I, N subunit, putative
IG-792	58	284.196	17		IG-WD0969-WD0970
WD0970	95	7.57988	1044		biotin protein ligase, putative
WD0971	34	20.5229	138		hypothetical protein
WD0972	75	15.8967	393	ccmE	cytochrome c-type biogenesis protein CcmE
IG-793	55	63.6311	72		IG-WD0972-WD0973
WD0973	104	23.1016	375		hypothetical protein
IG-794	14	12.0225	97		IG-WD0973-WD0974
WD0974	79	13.5404	486		hypothetical protein
IG-795	32	65.0138	41		IG-WD0974-WD0975
WD0975	225	13.0973	1431		hypothetical protein
IG-796	52	16.8543	257		IG-WD0975-tRNA-Ala-1
tRNA:tRNA-Ala-1	16	17.5366	76		tRNA-Ala
IG-797	41	10.0154	341		IG-tRNA-Ala-1-tRNA-Lys-1
tRNA:tRNA-Lys-1	60	68.4649	73		tRNA-Lys
IG-798	64	280.586	19		IG-tRNA-Lys-1-WD0976
WD0976	743	49.3549	1254		NADH dehydrogenase I subunit F
IG-799	109	324.271	28		IG-WD0976-WD0977
WD0977	391	62.7551	519	infC	translation initiation factor IF-3
IG-800	197	1367.49	12		IG-WD0977-WD0978
WD0978	1099	48.1312	1902	thrS	threonyl-tRNA synthetase
WD0979	677	195.81	288		hypothetical protein
IG-801	248	179.636	115		IG-WD0979-WD0980
WD0980	343	56.0226	510	nuoI	NADH dehydrogenase subunit I
IG-802	12	9.61141	104		IG-WD0980-WD0981
WD0981	257	14.0195	1527	trmE	tRNA modification GTPase TrmE
IG-803	16	28.3571	47		IG-WD0981-tRNA-Ser-2
tRNA:tRNA-Ser-2	11	10.4124	88		tRNA-Ser
IG-804	33	16.3623	168		IG-tRNA-Ser-2-WD0982
WD0982	293	23.9986	1017		pyridine nucleotide-disulphide oxidoreductase family protein
IG-805	1517	353.962	357		IG-WD0982-WD0983
WD0983	835	644.024	108		hypothetical protein
IG-806	379	394.629	80		IG-WD0983-WD0984
WD0984	245	94.4826	216		hypothetical protein
IG-807	40	41.1353	81		IG-WD0984-WD0985
WD0985	211	18.3658	957	fabH	3-oxoacyl-(acyl-carrier-protein) synthase III
WD0986	2657	213.223	1038	plsX	putative glycerol-3-phosphate acyltransferase PlsX
IG-808	2181	18167.5	10		IG-WD0986-WD0987
WD0987	2213	1007.32	183	rpmF	50S ribosomal protein L32
IG-809	2228	203.945	910		IG-WD0987-WD0989
WD0989	325	34.5749	783		hypothetical protein
WD0990	171	20.2908	702		ABC transporter, ATP-binding protein
IG-810	312	81.2164	320		IG-WD0990-WD0991
WD0991	987	165.092	498		hypothetical protein
IG-811	464	536.815	72		IG-WD0991-WD0992
WD0992	464	33.2051	1164	dxr	1-deoxy-D-xylulose 5-phosphate reductoisomerase
IG-812	195	58.2197	279		IG-WD0992-WD0993
WD0993	1535	287.982	444		hypothetical protein
IG-813	1111	642.674	144		IG-WD0993-WD0994
WD0994	910	323.94	234		hypothetical protein
IG-814	297	485.094	51		IG-WD0994-WD0995
WD0995	1044	56.1783	1548		reverse transcriptase
WD0996	1688	175.541	801		hypothetical protein
IG-815	172	421.394	34		IG-WD0996-WD0997
WD0997	927	61.8735	1248	iscS	cysteine desulfurase
IG-816	264	76.8913	286		IG-WD0997-WD0998
WD0998	551	32.3451	1419	tldD	tldD protein
IG-817	7	9.40471	62		IG-WD0998-tRNA-Leu-5
tRNA:tRNA-Leu-5	7	6.85991	85		tRNA-Leu
IG-818	14	16.6598	70		IG-tRNA-Leu-5-WD0999
WD0999	62	10.3705	498		hypothetical protein
IG-819	27	8.88961	253		IG-WD0999-WD1000
WD1000	72	8.47107	708		uroporphyrinogen-III synthase, putative
WD1001	193	20.6111	780	xth	exodeoxyribonuclease III
IG-820	134	429.31	26		IG-WD1001-WD1002
WD1002	1508	123.152	1020		hypothetical protein
IG-821	507	844.651	50		IG-WD1002-WD1003
WD1003	432	13.964	2577	polA	DNA polymerase I
IG-822	156	60.7226	214		IG-WD1003-WD1004
IG-823	254	91.1979	232		IG-WD1004-WD1005
WD1005	250	25.8051	807		hypothetical protein
IG-824	52	866.309	5		IG-WD1005-WD1006
WD1006	375	48.4296	645		phospholipase/carboxylesterase family protein
IG-825	738	154.848	397		IG-WD1006-WD1007
WD1007	1881	446.397	351		hypothetical protein
IG-826	708	491.464	120		IG-WD1007-WD1008
WD1008	225	11.2364	1668		aminopeptidase P
IG-827	93	968.35	8		IG-WD1008-WD1009
WD1009	486	20.9216	1935	gidA	tRNA uridine 5-carboxymethylaminomethyl modification enzyme GidA
IG-828	59	26.2815	187		IG-WD1009-tRNA-His-1
tRNA:tRNA-His-1	21	23.0168	76		tRNA-His
IG-829	20	11.1065	150		IG-tRNA-His-1-WD1010
WD1010	240	13.4353	1488	mviN	integral membrane protein MviN
IG-830	61	1693.74	3		IG-WD1010-WD1011
WD1011	303	9.92121	2544		hypothetical protein
IG-831	22	33.9366	54		IG-WD1011-WD1012
WD1012	30	2.09294	1194		HK97 family phage portal protein
IG-832	300	52.7208	474		IG-WD1012-WD1013
WD1013	297	105.726	234		hypothetical protein
IG-833	67	22.2352	251		IG-WD1013-WD1014
WD1014	50	6.73939	618	lipB	lipoyltransferase
WD1015	203	17.2901	978		hypothetical protein
IG-834	477	112.56	353		IG-WD1015-WD1016
WD1016	85	4.83634	1464		phage uncharacterized protein
IG-835	7824	725.758	898		IG-WD1016-WD1018
WD1018	273	28.497	798		phosphoribosylformylglycinamidine synthase I, putative
IG-836	64	888.522	6		IG-WD1018-WD1019
WD1019	454	30.23	1251		phosphate ABC transporter, permease protein, putative
IG-837	117	203.041	48		IG-WD1019-WD1020
WD1020	400	182.074	183		hypothetical protein
IG-838	389	675.068	48		IG-WD1020-WD1021
WD1021	1260	277.663	378	rplS	50S ribosomal protein L19
WD1022	1004	117.626	711	trmD	tRNA (guanine-N1)-methyltransferase
IG-839	76	85.5502	74		IG-WD1022-WD1023
WD1023	176	20.2775	723	purC	phosphoribosylaminoimidazole-succinocarboxamide synthase
WD1024	445	35.711	1038	purM	phosphoribosylaminoimidazole synthetase
IG-840	26	16.284	133		IG-WD1024-WD1025
WD1025	83	23.5164	294		hypothetical protein
IG-841	75	78.0927	80		IG-WD1025-WD1026
WD1026	16	4.777	279		hypothetical protein
IG-842	26	32.8147	66		IG-WD1026-WD1027
WD1027	137	13.934	819		CBS domain-containing protein
IG-843	26	5.38749	402		IG-WD1027-WD1028
WD1028	163	13.3508	1017	hemE	uroporphyrinogen decarboxylase
IG-844	37	45.3244	68		IG-WD1028-WD1029
WD1029	657	45.8353	1194	aspC	aspartate aminotransferase
IG-845	124	229.535	45		IG-WD1029-WD1030
WD1030	82	13.9683	489		hypothetical protein
IG-846	11	6.45273	142		IG-WD1030-WD1031
WD1031	10	5.14191	162		hypothetical protein
IG-847	1076	426.808	210		IG-WD1031-WD1032
IG-848	36	39.9835	75		IG-WD1032-WD1033
WD1033	1856	125.693	1230		permease, putative
IG-849	100	61.7029	135		IG-WD1033-WD1034
WD1034	1094	74.6347	1221		hypothetical protein
IG-850	320	666.391	40		IG-WD1034-WD1035
WD1035	750	48.8843	1278	glyA	serine hydroxymethyltransferase
IG-851	2624	501.322	436		IG-WD1035-WD1036
WD1036	121	79.9934	126		hypothetical protein
IG-852	66	203.62	27		IG-WD1036-WD1037
WD1037	77	48.591	132		hypothetical protein
IG-853	41	15.6663	218		IG-WD1037-WD1038
WD1038	95	71.2919	111		hypothetical protein
IG-854	80	229.79	29		IG-WD1038-WD1039
WD1039	1519	88.7937	1425		hypothetical protein
IG-855	71	8.62132	686		IG-WD1039-WD1041
WD1041	105	2.58234	3387		surface protein-related protein
IG-856	11	3.66515	250		IG-WD1041-tRNA-Val-1
tRNA:tRNA-Val-1	141	160.892	73		tRNA-Val
IG-857	143	458.144	26		IG-tRNA-Val-1-WD1042
WD1042	302	28.0449	897		cation efflux family protein
IG-858	180	288.342	52		IG-WD1042-WD1043
WD1043	1840	154.818	990		hypothetical protein
WD1044	1758	157.462	930		hypothetical protein
WD1045	307	44.1671	579		hypothetical protein
IG-859	159	1103.71	12		IG-WD1045-WD1046
WD1046	1320	74.952	1467		sodium/alanine symporter family protein
WD1047	307	19.0274	1344		sodium/alanine symporter family protein
IG-860	43	162.811	22		IG-WD1047-WD1048
WD1048	394	42.5678	771		CDP-diacylglycerol--serine O-phosphatidyltransferase, putative
WD1049	712	85.5827	693		phosphatidylserine decarboxylase
IG-861	169	75.2808	187		IG-WD1049-WD1050
WD1050	821	64.0341	1068	recA	recombinase A
IG-862	220	29.3682	624		IG-WD1050-WD1051
WD1051	524	45.3257	963		DnaJ domain-containing protein
WD1052	209	13.4957	1290	folC	folylpolyglutamate synthase
WD1053	63	8.87958	591		hypothetical protein
IG-863	701	197.272	296		IG-WD1053-WD1054
WD1054	562	101.329	462		hypothetical protein
IG-864	9	13.8832	54		IG-WD1054-WD1055
WD1055	335	39.5817	705		hypothetical protein
IG-865	117	336.068	29		IG-WD1055-WD1056
WD1056	1741	519.797	279		hypothetical protein
IG-866	1597	532.113	250		IG-WD1056-WD1057
WD1057	66	8.48415	648		O-methyltransferase family protein
WD1058	100	12.7368	654		glutathione S-transferase family protein
WD1059	217	44.9648	402		hypothetical protein
IG-867	455	220.355	172		IG-WD1059-WD1060
WD1060	1966	102.226	1602	dnaX	DNA polymerase III, gamma and tau subunits
IG-868	825	22907.2	3		IG-WD1060-WD1061
WD1061	1028	257.151	333		hypothetical protein
IG-869	2378	336.307	589		IG-WD1061-WD1063
WD1063	11278	1315.75	714		surface antigen Wsp
IG-870	1112	291.284	318		IG-WD1063-WD1064
WD1064	457	42.5812	894	rpoH	heat shock sigma factor RpoH
WD1065	223	37.3005	498		hypothetical protein
IG-871	259	117.893	183		IG-WD1065-WD1067
WD1067	782	59.3258	1098	dnaN	DNA polymerase III, beta subunit
IG-872	114	120.203	79		IG-WD1067-WD1068
WD1068	41	4.62772	738	truA	tRNA pseudouridine synthase A
IG-873	19	38.6019	41		IG-WD1068-WD1069
WD1069	118	64.2436	153		hypothetical protein
IG-874	129	37.8365	284		IG-WD1069-WD1070
WD1070	670	73.5313	759	petC	ubiquinol-cytochrome c reductase, cytochrome c1
IG-875	871	209.087	347		IG-WD1070-WD1071
WD1071	1444	97.7916	1230	petB	ubiquinol-cytochrome c reductase, cytochrome b
IG-876	331	265.115	104		IG-WD1071-WD1072
WD1072	49	23.8693	171		DnaJ domain-containing protein
IG-877	76	60.8723	104		IG-WD1072-WD1073
WD1073	383	21.3544	1494		N-acetylmuramoyl-L-alanine amidase
IG-878	41	179.75	19		IG-WD1073-WD1074
WD1074	65	17.5224	309		DnaJ domain-containing protein
IG-879	15	12.4948	100		IG-WD1074-WD1075
WD1075	279	40.3479	576		NifU domain-containing protein
WD1076	487	33.0616	1227	hisS	histidyl-tRNA synthetase
IG-880	38	158.268	20		IG-WD1076-WD1077
WD1077	458	50.6652	753	surE	stationary-phase survival protein SurE
IG-881	3898	858.992	378		IG-WD1077-WD1078
WD1078	4294	2337.81	153		hypothetical protein
IG-882	2153	887.834	202		IG-WD1078-WD1079
WD1079	173	64.9131	222		hypothetical protein
IG-883	150	28.9903	431		IG-WD1079-WD1080
WD1080	638	39.5422	1344	ffh	signal recognition particle protein
WD1081	340	17.982	1575		putative monovalent cation/H+ antiporter subunit D
IG-884	20	5.78465	288		IG-WD1081-WD1082
WD1082	162	4.68069	2883		hypothetical protein
IG-885	22	40.7239	45		IG-WD1082-WD1083
WD1083	237	45.6987	432	fabZ	(3R)-hydroxymyristoyl-ACP dehydratase
IG-886	153	3186.18	4		IG-WD1083-WD1084
WD1084	616	92.9567	552		hypothetical protein
WD1085	1575	56.1385	2337		surface antigen
IG-887	158	1645.15	8		IG-WD1085-WD1086
WD1086	860	64.0188	1119		membrane-associated zinc metalloprotease, putative
IG-888	46	38.7045	99		IG-WD1086-WD1087
WD1087	108	32.2447	279		hypothetical protein
WD1088	194	49.4189	327		hypothetical protein
IG-889	279	322.783	72		IG-WD1088-WD1089
WD1089	684	204.217	279		HU family DNA-binding protein
IG-890	532	1528.1	29		IG-WD1089-WD1090
WD1090	2230	112.375	1653	rpsA	30S ribosomal protein S1
IG-891	81	48.5411	139		IG-WD1090-WD1091
WD1091	11	1.37581	666		methyltransferase, putative
IG-892	52	14.988	289		IG-WD1091-WD1092
WD1092	37	27.0356	114		hypothetical protein
IG-893	31	35.3735	73		IG-WD1092-WD1093
WD1093	39	5.01336	648	ccmB	heme exporter protein CcmB
IG-894	148	116.304	106		IG-WD1093-WD1094
WD1094	195	41.3315	393		dnaK suppressor protein, putative
IG-895	40	12.0723	276		IG-WD1094-WD1095
WD1095	20	7.11956	234		hypothetical protein
IG-896	17	22.4775	63		IG-WD1095-WD1096
WD1096	19	5.55326	285		hypothetical protein
IG-897	423	59.62	591		IG-WD1096-WD1097
WD1097	402	159.458	210		hypothetical protein
IG-898	220	139.891	131		IG-WD1097-WD1098
WD1098	109	6.84735	1326	engA	GTP-binding protein EngA
WD1099	396	63.1923	522		DsbB family disulfide bond formation protein
WD1100	219	33.5957	543		Coq7 family protein
IG-899	315	45.2399	580		IG-WD1100-WD1102
WD1102	141	11.9726	981	mraY	phospho-N-acetylmuramoyl-pentapeptide- transferase
IG-900	33	458.144	6		IG-WD1102-WD1103
WD1103	284	39.6263	597	rnhB	ribonuclease HII
IG-901	165	4581.44	3		IG-WD1103-WD1104
WD1104	517	55.0007	783		hypothetical protein
IG-902	341	153.54	185		IG-WD1104-WD1105
WD1105	555	101.384	456		ABC transporter, periplasmic substrate-binding protein, putative
IG-903	215	8954.63	2		IG-WD1105-WD1106
WD1106	325	85.9433	315		hypothetical protein
IG-904	102	132.758	64		IG-WD1106-WD1107
WD1107	120	6.81382	1467		putative monovalent cation/H+ antiporter subunit D
IG-905	12	18.8601	53		IG-WD1107-WD1108
WD1108	133	10.0351	1104	rodA	rod shape-determining protein RodA
IG-906	80	266.556	25		IG-WD1108-WD1109
WD1109	820	49.2822	1386	purF	amidophosphoribosyltransferase
WD1110	238	34.7809	570	mpg	3-methyladenine DNA glycosylase
IG-907	100	277.663	30		IG-WD1110-WD1111
WD1111	1154	98.896	972		hypothetical protein
IG-908	28	101.407	23		IG-WD1111-WD1112
WD1112	230	19.5298	981	ruvB	Holliday junction DNA helicase B
WD1113	169	24.5681	573	ruvA	Holliday junction DNA helicase RuvA
IG-909	6941	648.181	892		IG-WD1113-WD1114
IG-910	313	65.5089	398		IG-WD1114-WD1115
WD1115	1089	72.512	1251	tyrS	tyrosyl-tRNA synthetase
WD1116	470	163.127	240		hypothetical protein
WD1117	509	133.331	318		iojap-related protein
IG-911	146	99.6856	122		IG-WD1117-WD1118
WD1118	56	6.91072	675		hypothetical protein
WD1119	77	13.1166	489		dinucleoside polyphosphate hydrolase
WD1120	76	8.24312	768		TatD family deoxyribonuclease
IG-912	29	89.4692	27		IG-WD1120-WD1121
WD1121	583	51.0655	951	mdh	malate dehydrogenase
IG-913	194	5386.66	3		IG-WD1121-WD1122
WD1122	454	65.9995	573	nuoC	NADH dehydrogenase I, C subunit
WD1123	704	115.666	507	nuoB	NADH dehydrogenase subunit B
IG-914	315	8746.38	3		IG-WD1123-WD1124
WD1124	610	143.538	354	nuoA	NADH dehydrogenase I, A subunit
IG-915	79	365.59	18		IG-WD1124-WD1125
WD1125	668	150.796	369		HIT family protein
IG-916	557	15465.8	3		IG-WD1125-WD1126
WD1126	2600	839.446	258		hypothetical protein
IG-917	2336	12161.6	16		IG-WD1126-WD1127
WD1127	5008	543.178	768		hypothetical protein
IG-918	1891	860.755	183		IG-WD1127-WD1128
WD1128	87	4.7366	1530	murF	UDP-N-acetylmuramoylalanyl-D-glutamyl-2, 6-diaminopimelate--D-alanyl-D-alanyl ligase
IG-919	58	96.6267	50		IG-WD1128-WD1129
WD1129	210	18.3941	951		NADH-ubiquinone oxidoreductase, putative
IG-920	4	41.6495	8		IG-WD1129-tRNA-Arg-4
tRNA:tRNA-Arg-4	3	3.37698	74		tRNA-Arg
IG-921	2921	201.587	1207		IG-tRNA-Arg-4-WD1131
IG-922	39	63.6992	51		IG-WD1131-WD1132
WD1132	50	4.69025	888		phage uncharacterized protein
IG-923	21	6.33796	276		IG-WD1132-WD1133
WD1133	473	16.0752	2451	topA	DNA topoisomerase I
IG-924	49	151.172	27		IG-WD1133-WD1134
WD1134	75	41.6495	150		hypothetical protein
WD1135	220	22.1326	828		rhodanese domain-containing protein
IG-925	19	12.2688	129		IG-WD1135-WD1136
WD1136	125	6.5118	1599		iron compound ABC transporter, permease protein, putative
IG-926	97	807.999	10		IG-WD1136-WD1137
WD1137	1467	158.495	771		hypothetical protein
WD1138	1044	56.1783	1548		reverse transcriptase, putative
IG-927	297	485.094	51		IG-WD1138-WD1139
WD1139	916	326.076	234		hypothetical protein
IG-928	1133	655.4	144		IG-WD1139-WD1140
WD1140	1574	295.298	444		hypothetical protein
IG-929	182	64.788	234		IG-WD1140-WD1141
WD1141	249	51.5956	402	apaG	ApaG
IG-930	103	89.3728	96		IG-WD1141-WD1142
WD1142	200	15.643	1065	purK	phosphoribosylaminoimidazole carboxylase, ATPase subunit
IG-931	5254	457.317	957		IG-WD1142-WD1143
WD1143	134	9.34845	1194		ispD/ispF bifunctional enzyme
IG-932	24	7.60142	263		IG-WD1143-WD1144
WD1144	270	21.118	1065		hypothetical protein
IG-933	65	41.9723	129		IG-WD1144-WD1146
WD1146	58	7.59644	636		chromosomal DNA replication initiator-related protein
IG-934	36	14.6281	205		IG-WD1146-WD1147
WD1147	103	50.1742	171		hypothetical protein
WD1148	558	47.093	987		phage integrase family site specific recombinase
IG-935	6	9.08715	55		IG-WD1148-WD1149
WD1149	89	10.2116	726		1-acyl-sn-glycerol-3-phosphate acyltransferase family protein
IG-936	117	191.097	51		IG-WD1149-WD1150
WD1150	313	96.565	270	rpsT	30S ribosomal protein S20
IG-937	260	270.721	80		IG-WD1150-WD1151
[truncated: 326 more rows]

## Sheet: Fly head MelPop
Feature	Read count	RPKM	Length	Gene name	Product
interG:IG-1	19	53.0547	152		IG-origin-WD001
WD0001	148	45.4207	1383	dnaA	chromosomal replication initiation protein
interG:IG-2	3	47.1598	27		IG-WD0001-WD0002
interG:IG-3	7	15.6372	190		IG-WD0002-tRNA-Leu-1
tRNA:tRNA-Leu-1	5	24.1158	88		tRNA-Leu
interG:IG-4	7	102.451	29		IG-tRNA-Leu-1-WD0003
WD0003	81	31.7447	1083	ribA	GTP cyclohydrolase II
interG:IG-5	26	153.269	72		IG-WD0003-WD0004
WD0004	81	50.4838	681		type IV secretion system protein VirB8
WD0005	68	36.3041	795		type IV secretion system protein VirB9
interG:IG-6	15	397.911	16		IG-WD0005-WD0006
WD0006	155	45.0294	1461		type IV secretion system protein VirB10
WD0007	27	11.5406	993		type IV secretion system protein VirB11
interG:IG-7	4	56.5917	30		IG-WD0007-WD0008
WD0008	51	11.1178	1947		type IV secretion system protein VirD4
interG:IG-8	44	154.341	121		IG-WD0008-WD0009
WD0009	151	75.489	849		surface antigen Wsp paralog
interG:IG-9	26	67.2889	164		IG-WD0009-WD0010
WD0010	21	10.6109	840		HemK family modification methylase
interG:IG-10	31	38.8129	339		IG-WD0010-WD0012
WD0012	46	144.623	135		hypothetical protein
WD0013	426	1339.34	135		hypothetical protein
interG:IG-11	611	493.965	525		IG-WD0013-WD0014
WD0014	314	355.396	375	rpsL	30S ribosomal protein S12
interG:IG-12	92	7809.66	5		IG-WD0014-WD0015
WD0015	293	259.084	480	rpsG	30S ribosomal protein S7
interG:IG-13	64	1293.53	21		IG-WD0015-WD0016
WD0016	799	163.355	2076	fusA	elongation factor G
interG:IG-14	172	6636.67	11		IG-WD0016-WD0017
WD0017	1096	396.576	1173	tuf	elongation factor Tu
interG:IG-15	260	8488.76	13		IG-WD0017-tRNA-Trp-1
tRNA:tRNA-Trp-1	225	1308.2	73		tRNA-Trp
interG:IG-16	159	6748.56	10		IG-tRNA-Trp-1-WD0018
WD0018	195	394.121	210	secE	preprotein translocase subunit SecE
interG:IG-17	79	142.683	235		IG-WD0018-WD0019
WD0019	166	119.216	591		transcription antitermination protein NusG, putative
interG:IG-18	60	12733.1	2		IG-WD0019-WD0020
WD0020	199	191.526	441	rplK	50S ribosomal protein L11
interG:IG-19	72	7639.88	4		IG-WD0020-WD0021
WD0021	248	160.949	654	rplA	50S ribosomal protein L1
interG:IG-20	72	2546.63	12		IG-WD0021-WD0022
WD0022	235	192.183	519	rplJ	50S ribosomal protein L10
interG:IG-21	121	1975.27	26		IG-WD0022-WD0023
WD0023	305	322.024	402	rplL	50S ribosomal protein L7/L12
interG:IG-22	143	1046.46	58		IG-WD0023-WD0024
WD0024	2311	115.207	8514	rpoBC	DNA-directed RNA polymerase, beta/beta' subunits
interG:IG-23	29	2051.45	6		IG-WD0024-WD0025
WD0025	39	17.1891	963		NifR3 family protein
interG:IG-24	4	67.9101	25		IG-WD0025-WD0026
WD0026	9	8.00826	477		hypothetical protein
interG:IG-25	5	151.585	14		IG-WD0026-WD0027
WD0027	77	68.5151	477		hypothetical protein
interG:IG-26	76	108.246	298		IG-WD0027-WD0028
WD0028	73	24.2441	1278	serS	seryl-tRNA synthetase
interG:IG-27	53	661.624	34		IG-WD0028-WD0029
WD0029	207	69.0713	1272	purD	phosphoribosylamine--glycine ligase
interG:IG-28	407	424.438	407		IG-WD0029-WD0031
WD0031	147	577.707	108		hypothetical protein
interG:IG-29	5	18.7804	113		IG-WD0031-WD0032
WD0032	0	0	276		hypothetical protein
interG:IG-30	10	11.5336	368		IG-WD0032-WD0033
WD0033	155	52.0886	1263		hypothetical protein
interG:IG-31	21	495.178	18		IG-WD0033-WD0034
WD0034	68	44.1312	654		hypothetical protein
interG:IG-32	9	9.24925	413		IG-WD0034-WD0035
WD0035	1	0.489548	867		ankyrin repeat-containing protein
interG:IG-33	3	4.20236	303		IG-WD0035-WD0036
WD0036	43	19.6881	927	prsA	ribose-phosphate pyrophosphokinase
WD0037	20	23.9795	354		glutamyl-tRNA(Gln) amidotransferase, C subunit, putative
interG:IG-34	7	72.465	41		IG-WD0037-WD0038
WD0038	36	12.098	1263	tolB	translocation protein TolB
interG:IG-35	12	1018.65	5		IG-WD0038-WD0039
WD0039	197	51.1402	1635		metallo-beta-lactamase family protein
interG:IG-36	8	16.2464	209		IG-WD0039-WD0040
WD0040	65	24.6546	1119	dnaJ	dnaJ protein
interG:IG-37	5	25.8804	82		IG-WD0040-tRNA-Arg-1
tRNA:tRNA-Arg-1	4	21.766	78		tRNA-Arg
interG:IG-38	6	40.4227	63		IG-tRNA-Arg-1-WD0041
WD0041	125	83.4194	636		hypothetical protein
interG:IG-39	149	120.46	525		IG-WD0041-WD0042
WD0042	75	77.4522	411		hypothetical protein
WD0043	48	29.6551	687		reverse transcriptase, interruption-C
WD0044	88	109.212	342		IS5 family transposase OrfB
interG:IG-40	35	135.048	110		IG-WD0044-WD0045
WD0045	66	73.5247	381		IS5 family transposase OrfA
interG:IG-41	13	204.359	27		IG-WD0045-WD0046
interG:IG-42	0	0	501		IG-WD0046-WD0047
WD0047	76	79.062	408		hypothetical protein
interG:IG-43	2	20.2113	42		IG-WD0048-WD0049
WD0049	4	7.07397	240		hypothetical protein
WD0050	10	16.4511	258		transposase, degenerate
WD0051	89	110.453	342		hypothetical protein
interG:IG-44	62	2392.29	11		IG-WD0051-WD0052
WD0052	695	1489.82	198		hypothetical protein
interG:IG-45	3	19.0047	67		IG-WD0052-WD0053
WD0053	19	12.5612	642		dioxygenase, putative
interG:IG-46	26	114.952	96		IG-WD0053-WD0054
WD0054	249	70.3161	1503	pepA	leucyl aminopeptidase
interG:IG-47	185	113.306	693		IG-WD0054-WD0056
WD0056	11	3.92998	1188		major facilitator family transporter
interG:IG-48	8	56.5917	60		IG-WD0056-WD0057
WD0057	28	38.8375	306		HU family DNA-binding protein
WD0058	35	45.4291	327		hypothetical protein
interG:IG-49	7	43.0589	69		IG-WD0058-WD0059
WD0059	25	18.5182	573	nlpD	M24/M37 family peptidase
interG:IG-50	6	212.219	12		IG-WD0059-WD0060
WD0060	75	12.6471	2517	leuS	leucyl-tRNA synthetase
interG:IG-51	10	33.1592	128		IG-WD0060-WD0061
WD0061	72	48.0496	636		hypothetical protein
interG:IG-52	33	37.8553	370		IG-WD0061-WD0062
WD0062	35	145.64	102		hypothetical protein
interG:IG-53	20	62.4173	136		IG-WD0063-WD0064
WD0064	184	110.306	708	pdxJ	pyridoxal phosphate biosynthetic protein PdxJ
WD0065	221	300.644	312		HU family DNA-binding protein
interG:IG-54	145	421.531	146		IG-WD0065-WD0066
WD0066	168	156.372	456	rpsI	30S ribosomal protein S9
interG:IG-55	51	2164.63	10		IG-WD0066-WD0067
WD0067	227	209.907	459	rplM	50S ribosomal protein L13
interG:IG-56	52	171.091	129		IG-WD0067-WD0068
WD0068	292	101.255	1224		outer membrane protein TolC, putative
interG:IG-57	60	1340.33	19		IG-WD0068-WD0069
WD0069	105	77.3715	576		hypothetical protein
interG:IG-58	12	67.0165	76		IG-WD0069-WD0070
WD0070	20	14.6611	579		ribosomal RNA large subunit methyltransferase J, putative
interG:IG-59	382	407.375	398		IG-WD0070-WD0072
WD0072	143	561.987	108		hypothetical protein
interG:IG-60	32	19.3752	701		IG-WD0072-WD0073
WD0073	34	6.00536	2403		ankyrin repeat-containing protein
interG:IG-61	2	6.38253	133		IG-WD0073-WD0074
WD0074	7	9.08583	327		hypothetical protein
WD0075	5	22.8192	93		hypothetical protein
interG:IG-62	1	7.85996	54		IG-WD0075-WD0076
WD0076	11	9.66629	483		uncharacterized phage protein, putative
interG:IG-63	22	25.1688	371		IG-WD0076-WD0077
WD0077	2	2.06539	411		hypothetical protein
WD0078	5	5.44151	390		hypothetical protein
interG:IG-64	1	12.1268	35		IG-WD0078-WD0079
WD0079	12	6.24173	816		hypothetical protein
interG:IG-65	11	15.511	301		IG-WD0079-WD0080
WD0080	26	105.099	105		hypothetical protein
interG:IG-66	44	186.753	100		IG-WD0080-WD0081
interG:IG-67	23	60.2597	162		IG-WD0081-WD0082
WD0082	50	18.8137	1128		hypothetical protein
interG:IG-68	22	87.2676	107		IG-WD0082-WD0083
WD0083	24	12.4835	816		hypothetical protein
interG:IG-69	1	4.37565	97		IG-WD0083-WD0084
WD0084	1	4.04227	105		hypothetical protein
interG:IG-70	0	0	31		IG-WD0084-WD0085
WD0085	41	22.1399	786	fabI	enoyl-(acyl-carrier-protein) reductase
interG:IG-71	13	344.856	16		IG-WD0085-WD0086
WD0086	64	18.0372	1506	secD	preprotein translocase subunit SecD
interG:IG-72	4	6.87349	247		IG-WD0086-WD0088
interG:IG-73	14	94.3195	63		IG-WD0088-WD0089
WD0089	168	48.0172	1485	guaB	inosine-5'-monophosphate dehydrogenase
interG:IG-74	17	57.7236	125		IG-WD0089-WD0090
WD0090	20	9.85919	861	ksgA	dimethyladenosine transferase
interG:IG-75	1	14.1479	30		IG-WD0090-tRNA-Thr-1
tRNA:tRNA-Thr-1	26	151.17	73		tRNA-Thr
interG:IG-76	26	459.808	24		IG-tRNA-Thr-1-WD0091
WD0091	33	19.2132	729	tpiA	triosephosphate isomerase
interG:IG-77	1	5.73565	74		IG-WD0091-WD0092
WD0092	8	3.118	1089	dprA	DNA processing chain A
interG:IG-78	4	27.832	61		IG-WD0092-WD0093
WD0093	10	11.3183	375		ferredoxin, 4Fe-4S
interG:IG-79	11	14.1909	329		IG-WD0093-WD0094
WD0094	24	15.7199	648		hypothetical protein
interG:IG-80	12	59.9207	85		IG-WD0094-WD0095
WD0095	21	9.40211	948		D-alanine--D-alanine ligase
WD0096	9	5.03286	759		cell division protein FtsQ, putative
interG:IG-81	1917	489.854	1661		IG-WD0096-WD0098
WD0098	23	8.81849	1107		D-alanyl-D-alanine carboxypeptidase
interG:IG-82	2	8.5745	99		IG-WD0098-WD0099
WD0099	16	21.5588	315		multidrug resistance protein
interG:IG-83	13	344.856	16		IG-WD0099-WD0100
WD0100	25	30.7564	345	sugE	sugE protein
interG:IG-84	12	9.37984	543		IG-WD0100-WD0102
WD0102	1	1.48926	285		hypothetical protein
interG:IG-85	69	40.5065	723		IG-WD0102-WD0103
WD0103	187	25.269	3141	putA	bifunctional proline dehydrogenase/pyrroline-5-carboxylate dehydrogenase
interG:IG-86	17	53.8466	134		IG-WD0103-WD0105
WD0105	132	21.665	2586	acnA	aconitate hydratase
interG:IG-87	14	424.438	14		IG-WD0105-WD0106
WD0106	56	47.1598	504	secB	preprotein translocase subunit SecB
interG:IG-88	38	98.3454	164		IG-WD0106-WD0107
WD0107	28	18.2554	651		hypothetical protein
interG:IG-89	7	174.769	17		IG-WD0107-WD0108
WD0108	20	12.1965	696	dnaQ	DNA polymerase III, epsilon subunit
interG:IG-90	2	19.2926	44		IG-WD0108-WD0109
WD0109	45	31.3624	609		SCO1/SenC family protein
interG:IG-91	15	212.219	30		IG-WD0109-WD0110
WD0110	10	16.262	261		hypothetical protein
interG:IG-92	4	5.6781	299		IG-WD0110-WD0111
WD0111	4	13.8029	123		hypothetical protein
interG:IG-93	14	62.5488	95		IG-WD0111-WD0112
WD0112	326	57.9425	2388	gyrB	DNA gyrase, B subunit
interG:IG-94	34	155.171	93		IG-WD0112-WD0113
WD0113	44	72.3848	258		hypothetical protein
interG:IG-95	17	21.4108	337		IG-WD0113-WD0114
interG:IG-96	32	56.124	242		IG-WD0114-WD0115
WD0115	32	10.2197	1329		IS4 family transposase
interG:IG-97	6	25.2141	101		IG-WD0115-WD0116
WD0116	32	10.6027	1281	ispG	4-hydroxy-3-methylbut-2-en-1-yl diphosphate synthase
interG:IG-98	8	135.82	25		IG-WD0116-WD0117
WD0117	42	41.5534	429		hypothetical protein
interG:IG-99	23	114.848	85		IG-WD0117-WD0118
WD0118	18	50.9326	150		hypothetical protein
interG:IG-100	5	10.1057	210		IG-WD0118-WD0119
WD0119	144	124.988	489		hypothetical protein
interG:IG-101	15	41.0746	155		IG-WD0119-WD0120
WD0120	26	5.21768	2115		cell division protein FtsK, putative
WD0121	1	1.52128	279		YGGT family protein
interG:IG-102	2	4.96419	171		IG-WD0121-WD0122
WD0122	101	155.32	276		hypothetical protein
WD0123	105	190.453	234		hypothetical protein
interG:IG-103	9	53.802	71		IG-WD0123-WD0124
WD0124	144	195.894	312		hypothetical protein
WD0125	150	272.076	234		hypothetical protein
interG:IG-104	11	54.2886	86		IG-WD0125-WD0126
WD0126	59	91.7283	273		hypothetical protein
WD0127	59	114.346	219		hypothetical protein
interG:IG-105	13	27.5885	200		IG-WD0127-WD0128
WD0128	156	151.17	438		hypothetical protein
interG:IG-106	150	3183.28	20		IG-WD0128-WptmRNA1
misc_RNA:WptmRNA1	295	414.6	302		WptmRNA1
interG:IG-107	0	0	163		IG-WptmRNA1-WD0129
WD0129	45	32.3176	591		membrane protein CvpA, putative
interG:IG-108	21	156.372	57		IG-WD0129-WD0130
WD0130	25	17.7738	597	ribE	riboflavin synthase subunit alpha
interG:IG-109	4	9.37984	181		IG-WD0130-WD0131
WD0131	5	1.22599	1731		hypothetical protein
interG:IG-110	8	23.2569	146		IG-WD0131-WD0132
WD0132	72	29.2716	1044	pheS	phenylalanyl-tRNA synthetase, alpha subunit
WD0133	33	10.8325	1293	glmU	UDP-N-acetylglucosamine pyrophosphorylase
interG:IG-111	690	287.12	1020		IG-WD0133-WD0134
WD0134	111	155.487	303	rplU	50S ribosomal protein L21
interG:IG-112	107	4541.49	10		IG-WD0134-WD0135
WD0135	132	207.503	270	rpmA	50S ribosomal protein L27
interG:IG-113	46	2169.35	9		IG-WD0135-tRNA-Ile-1
tRNA:tRNA-Ile-1	45	248.048	77		tRNA-Ile
interG:IG-114	29	215.942	57		IG-tRNA-Ile-1-WD0136
WD0136	95	34.3748	1173	metK	S-adenosylmethionine synthetase
interG:IG-115	17	31.6467	228		IG-WD0136-WD0137
WD0137	70	77.9807	381		IS5 family transposase OrfA
interG:IG-116	35	135.048	110		IG-WD0137-WD0138
WD0138	89	110.453	342		IS5 family transposase OrfB
WD0139	39	24.6326	672		TenA family transcription regulator
interG:IG-117	1	9.64632	44		IG-WD0139-WD0140
WD0140	3	1.92926	660		TenA family transcription regulator
interG:IG-118	2	18.0612	47		IG-WD0140-WD0141
WD0141	107	54.8489	828	coxC	cytochrome c oxidase, subunit III
WD0142	8	6.94377	489	ruvC	crossover junction endodeoxyribonuclease RuvC
interG:IG-119	1	9.64632	44		IG-WD0142-WD0143
WD0143	1	0.906919	468		hypothetical protein
interG:IG-120	1083	388.56	1183		IG-WD0143-WD0146
WD0146	81	24.1259	1425	gatB	aspartyl/glutamyl-tRNA amidotransferase subunit B
interG:IG-121	3	6.52981	195		IG-WD0146-WD0147
WD0147	21	3.11106	2865		ankyrin repeat-containing protein
interG:IG-122	0	0	91		IG-WD0147-WD0148
WD0148	11	11.1162	420		hypothetical protein
interG:IG-123	7	495.178	6		IG-WD0148-WD0149
WD0149	95	29.3461	1374	cysS	cysteinyl-tRNA synthetase
WD0150	210	135.665	657		exopolysaccharide synthesis protein ExoD-related protein
interG:IG-124	15	70.7397	90		IG-WD0150-WD0151
WD0151	206	133.081	657		exopolysaccharide synthesis protein ExoD-related protein
interG:IG-125	78	199.435	166		IG-WD0151-WD0152
WD0152	65	164.217	168		mttA/Hcf106 family protein
interG:IG-126	49	162.48	128		IG-WD0152-WD0153
WD0153	25	13.7092	774		ABC transporter, ATP-binding protein
interG:IG-127	6	17.324	147		IG-WD0153-tRNA-Arg-2
tRNA:tRNA-Arg-2	1	5.51218	77		tRNA-Arg
interG:IG-128	2	8.40471	101		IG-tRNA-Arg-2-WD0154
WD0154	21	4.90275	1818	uvrC	excinuclease ABC, C subunit
WD0155	150	30.0593	2118	glyS	glycyl-tRNA synthetase, beta subunit
interG:IG-129	36	5093.26	3		IG-WD0155-WD0156
WD0156	96	48.5072	840	glyQ	glycyl-tRNA synthetase subunit alpha
interG:IG-130	17	163.987	44		IG-WD0156-WD0157
WD0157	106	61.7153	729		hypothetical protein
interG:IG-131	23	55.4663	176		IG-WD0157-WD0158
WD0158	38	16.1934	996	hemB	delta-aminolevulinic acid dehydratase
WD0159	56	23.1662	1026		NADH dehydrogenase subunit H
WD0160	293	60.6932	2049	nuoG	NADH dehydrogenase subunit G
interG:IG-132	32	2716.4	5		IG-WD0160-WD0161
WD0161	36	71.736	213		hypothetical protein
interG:IG-133	6	38.5853	66		IG-WD0161-WD0162
WD0162	0	0	207		hypothetical protein
interG:IG-134	519	333.258	661		IG-WD0162-WD0164
WD0164	122	62.9944	822		phage SPO1 DNA polymerase-related protein
WD0165	48	37.7278	540	def	polypeptide deformylase
interG:IG-135	22	67.664	138		IG-WD0165-WD0166
WD0166	73	25.0072	1239	ftsA	cell division protein FtsA
interG:IG-136	39	125.402	132		IG-WD0166-WD0167
WD0167	135	73.179	783	map	methionine aminopeptidase
interG:IG-137	8	125.759	27		IG-WD0167-WD0168
WD0168	11	3.74104	1248		major facilitator family transporter
interG:IG-138	3	5.978	213		IG-WD0168-WD0170
WD0170	14	6.28797	945	mraW	S-adenosyl-methyltransferase MraW
WD0171	3	4.08113	312		hypothetical protein
interG:IG-139	26	36.7846	300		IG-WD0171-WD0173
WD0173	22	31.1254	300		oxidoreductase, putative
interG:IG-140	112	327.842	145		IG-WD0173-WD0174
WD0174	203	140.786	612		50S ribosomal protein L25/general stress protein Ctc
WD0175	21	16.2353	549	pth	peptidyl-tRNA hydrolase
interG:IG-141	3	636.657	2		IG-WD0175-WD0176
WD0176	5	2.20373	963		transposase, putative
interG:IG-142	1	0.960267	442		IG-WD0176-WD0177
WD0177	6	2.21639	1149		monoxygenase family protein
interG:IG-143	15	11.2087	568		IG-WD0177-WD0178
WD0178	10	8.08453	525		hypothetical protein
interG:IG-144	8	45.8852	74		IG-WD0178-WD0179
WD0179	34	14.1064	1023		GTP/ATP binding protein, putative
interG:IG-145	16	970.144	7		IG-WD0179-WD0180
WD0180	75	77.4522	411		hypothetical protein
WD0181	39	32.6491	507		HNH endonuclease family protein
interG:IG-146	45	209.887	91		IG-WD0182-WD0183
WD0183	219	68.2466	1362		hypothetical protein
interG:IG-147	28	90.0323	132		IG-WD0183-WD0184
WD0184	15	30.317	210		hypothetical protein
interG:IG-148	14	116.512	51		IG-WD0184-WD0185
WD0185	15	10.8275	588		kinase, putative
interG:IG-149	9	12.949	295		IG-WD0185-WD0186
WD0186	11	3.95998	1179		ribonuclease D, putative
interG:IG-150	0	0	37		IG-WD0186-WD0187
WD0187	5	15.7199	135		hypothetical protein
interG:IG-151	582	346.942	712		IG-WD0187-WD0190
WD0190	27	4.65279	2463	mutS	DNA mismatch repair protein
interG:IG-152	6	8.2952	307		IG-WD0190-WD0191
WD0191	49	25.7713	807		ankyrin repeat-containing protein
interG:IG-153	3	6.88278	185		IG-WD0191-WD0192
WD0192	4	9.27733	183		hypothetical protein
interG:IG-154	4	73.8153	23		IG-WD0192-WD0193
WD0193	4	14.8926	114		hypothetical protein
interG:IG-155	2	3.26491	260		IG-WD0193-WD0194
WD0194	12	7.19386	708		TerC family membrane protein
interG:IG-156	10	132.637	32		IG-WD0194-WD0195
WD0195	88	23.8967	1563	guaA	bifunctional GMP synthase/glutamine amidotransferase protein
interG:IG-157	17	37.976	190		IG-WD0195-WD0196
WD0196	68	274.874	105		hypothetical protein
interG:IG-158	1167	725.211	683		IG-WD0196-WD0197
WD0197	112	26.6314	1785	nrdA	ribonucleotide-diphosphate reductase subunit alpha
interG:IG-159	7	51.2253	58		IG-WD0197-WD0198
WD0198	43	16.946	1077		TPR domain-containing protein
interG:IG-160	1953	2474.41	335		IG-WD0198-Wp23SB
rRNA:Wp23SB	1055098	163082	2746		23S ribosomal RNA
interG:IG-161	18092	91415.8	84		IG-Wp23SB-Wp5SC
rRNA:Wp5SC	45	172.069	111		5S ribosomal RNA
interG:IG-162	8	40.9097	83		IG-Wp5SC-WD0199
WD0199	11	17.6849	264		hypothetical protein
interG:IG-163	8	39.9471	85		IG-WD0199-WD0200
WD0200	4	12.3025	138		hypothetical protein
interG:IG-164	65	134.578	205		IG-WD0200-WD0201
WD0201	66	207.503	135	rpmH	50S ribosomal protein L34
interG:IG-165	2	2.95776	287		IG-WD0201-WD0202
WD0202	17	7.93778	909		phosphate ABC transporter, permease protein, putative
interG:IG-166	32	134.475	101		IG-WD0202-WD0203
WD0203	314	93.3288	1428	atpD	F0F1 ATP synthase subunit beta
interG:IG-167	33	1167.2	12		IG-WD0203-WD0204
WD0204	73	89.8086	345		ATP synthase F1, epsilon subunit, putative
interG:IG-168	39	124.459	133		IG-WD0204-WD0205
WD0205	9	35.3698	108		hypothetical protein
interG:IG-169	0	0	146		IG-WD0205-WD0206
WD0206	0	0	219		hypothetical protein
interG:IG-170	0	0	27		IG-WD0206-WD0207
interG:IG-171	7	28.2959	105		IG-WD0207-WD0208
WD0208	5	2.9848	711		hypothetical protein
interG:IG-172	3	4.54755	280		IG-WD0208-WD0209
WD0209	15	10.2028	624		hypothetical protein
WD0210	9	6.63184	576		endopeptidase-related protein
WD0211	69	25.5552	1146		hypothetical protein
interG:IG-173	3	11.2683	113		IG-WD0211-WD0212
WD0212	57	24.4373	990	nrdF	ribonucleotide-diphosphate reductase subunit beta
interG:IG-174	7	22.6799	131		IG-WD0212-WD0213
WD0213	16	20.0325	339		putative lipoprotein
interG:IG-175	21	12.7879	697		IG-WD0213-WD0214
WD0214	3	2.23388	570		hypothetical protein
interG:IG-176	35	135.048	110		IG-WD0214-WD0215
WD0215	88	109.212	342		IS5 family transposase OrfB
interG:IG-177	35	135.048	110		IG-WD0215-WD0216
WD0216	66	73.5247	381		IS5 family transposase OrfA
interG:IG-178	14	29.86	199		IG-WD0216-WD0217
WD0217	3	1.23383	1032		phage uncharacterized protein
WD0219	14	8.21872	723	recO	DNA repair protein RecO
interG:IG-179	64	157.93	172		IG-WD0219-WD0220
WD0220	76	195.499	165		hypothetical protein
interG:IG-180	35	121.765	122		IG-WD0220-WD0221
WD0221	70	21.4828	1383	pleD	response regulator PleD
WD0222	34	46.2529	312		hypothetical protein
WD0223	295	26.4993	4725		hypothetical protein
interG:IG-181	10	157.199	27		IG-WD0223-WD0224
WD0224	43	7.12367	2562	clpB	ATP-dependent Clp protease, ATP-binding subunit ClpB
interG:IG-182	41	43.2884	402		IG-WD0224-WD0225
WD0225	243	369.672	279		hypothetical protein
interG:IG-183	244	1150.7	90		IG-WD0225-WD0226
WD0226	403	385.244	444		hypothetical protein
interG:IG-184	37	253.294	62		IG-WD0226-WD0227
WD0227	216	50.0976	1830		elongation factor Tu family protein
interG:IG-185	2	8.08453	105		IG-WD0227-WD0228
WD0228	24	16.8931	603	pyrE	orotate phosphoribosyltransferase
interG:IG-186	2	282.959	3		IG-WD0228-WD0229
WD0229	30	10.7453	1185		sodium/glutamate symporter family protein, putative
interG:IG-187	4	8.5745	198		IG-WD0229-WD0230
WD0230	45	13.8404	1380	pyrC	dihydroorotase
interG:IG-188	1	6.24173	68		IG-WD0230-WD0231
WD0231	8	2.7339	1242		hypothetical protein
interG:IG-189	2	5.05283	168		IG-WD0231-WD0232
WD0232	22	4.39005	2127		cytochrome c-type biogenesis protein CcmF, putative
interG:IG-190	4	9.81359	173		IG-WD0232-WD0233
WD0233	94	25.3799	1572		hypothetical protein
interG:IG-191	27	37.4504	306		IG-WD0233-WD0234
WD0234	18	27.3831	279		hypothetical protein
interG:IG-192	17	31.7861	227		IG-WD0234-WD0235
WD0235	41	19.8652	876	secF	preprotein translocase subunit SecF
interG:IG-193	6	424.438	6		IG-WD0235-WD0236
WD0236	14	11.5158	516		hypothetical protein
interG:IG-194	13	41.1768	134		IG-WD0236-WD0237
WD0237	122	30.2815	1710		putative inner membrane protein translocase component YidC
WD0238	44	43.5321	429	ribH	riboflavin synthase subunit beta
WD0239	28	24.6051	483		N utilization substance protein B, putative
interG:IG-195	42	103.642	172		IG-WD0239-WD0240
interG:IG-196	6	68.8278	37		IG-WD0240-WD0241
WD0241	53	131.551	171		hypothetical protein
interG:IG-197	84	294.651	121		IG-WD0241-WD0242
WD0242	372	292.391	540		hypothetical protein
interG:IG-198	168	402.856	177		IG-WD0242-WD0243
WD0243	81	74.4144	462	dut	deoxyuridine 5'-triphosphate nucleotidohydrolase
interG:IG-199	35	84.8876	175		IG-WD0243-WD0244
WD0244	94	359.434	111		hypothetical protein
interG:IG-200	80	265.274	128		IG-WD0244-WD0245
WD0245	117	54.4509	912	argB	acetylglutamate kinase
interG:IG-201	6	636.657	4		IG-WD0245-WD0246
WD0246	17	12.1472	594		GTPase EngB
interG:IG-202	1	4.331	98		IG-WD0246-WD0247
WD0247	17	6.68097	1080	prfA	peptide chain release factor 1
interG:IG-203	0	0	27		IG-WD0247-WD0248
WD0248	6	2.18782	1164		drug resistance transporter
interG:IG-204	5	4.58356	463		IG-WD0248-WD0249
WD0249	7	3.19469	930		hypothetical protein
interG:IG-205	10	20.308	209		IG-WD0249-WD0250
interG:IG-206	0	0	107		IG-WD0250-WD0251
WD0251	12	3.82377	1332		hypothetical protein
interG:IG-207	5	51.7607	41		IG-WD0251-WD0252
WD0252	31	9.90036	1329		IS4 family transposase
interG:IG-208	5	17.9847	118		IG-WD0252-WD0253
WD0253	14	4.81925	1233		IS256 family transposase
interG:IG-209	1	20.2113	21		IG-WD0253-WD0254
WD0254	6	3.92998	648		transcriptional regulator, putative
interG:IG-210	2	22.3388	38		IG-WD0254-WD0255
WD0255	13	5.9522	927		transcriptional regulator, putative
interG:IG-211	2	10.883	78		IG-WD0255-WD0256
WD0256	6	2.13285	1194		hypothetical protein
interG:IG-212	1	2.49669	170		IG-WD0256-WD0257
WD0257	3	4.24438	300		DNA repair protein RadC, truncation
interG:IG-213	8	26.5274	128		IG-WD0257-WD0258
interG:IG-214	64	46.5137	584		IG-WD0258-WD0259
WD0259	74	31.2521	1005		hypothetical protein
interG:IG-215	18	9.13862	836		IG-WD0259-WD0261
WD0261	2	6.0204	141		hypothetical protein
interG:IG-216	1	1.23383	344		IG-WD0261-WD0262
WD0262	0	0	327		hypothetical protein
interG:IG-217	0	0	126		IG-WD0262-WD0263
WD0263	14	4.831	1230		prophage LambdaW1, DNA methylase
interG:IG-218	1	26.5274	16		IG-WD0263-WD0264
WD0264	1	0.862679	492		hypothetical protein
interG:IG-219	0	0	169		IG-WD0264-WD0265
WD0265	15	3.48471	1827		prophage LambdaW1, terminase large subunit, putative
WD0266	3	5.65917	225		hypothetical protein
interG:IG-220	7	66.0237	45		IG-WD0266-WD0267
WD0267	64	65.6136	414		hypothetical protein
interG:IG-221	61	129.454	200		IG-WD0267-WD0268
WD0268	145	277.223	222		hypothetical protein
WD0269	140	192.302	309		hypothetical protein
interG:IG-222	10	35.6671	119		IG-WD0269-WD0270
interG:IG-223	4	26.1193	65		IG-WD0270-WD0271
interG:IG-224	0	0	429		IG-WD0271-WD0272
interG:IG-225	0	0	23		IG-WD0272-WD0273
WD0273	1	1.14096	372		hypothetical protein
interG:IG-226	0	0	77		IG-WD0273-WD0274
WD0274	10	4.23591	1002		hypothetical protein
interG:IG-227	5	23.5799	90		IG-WD0274-WD0275
WD0275	1	1.6262	261		hypothetical protein
interG:IG-228	1	2.29426	185		IG-WD0275-WD0276
WD0276	3	1.24469	1023		prophage LambdaW1, IS110 family transposase
interG:IG-229	0	0	180		IG-WD0276-WD0277
WD0277	0	0	144		hypothetical protein
WD0278	0	0	498		prophage LambdaW1, minor tail protein Z, putative
interG:IG-230	0	0	6		IG-WD0278-WD0279
WD0279	2	1.79088	474		hypothetical protein
interG:IG-231	1	212.219	2		IG-WD0280-WD0281
WD0281	1	1.66446	255		hypothetical protein
interG:IG-232	0	0	5		IG-WD0281-WD0282
WD0282	0	0	327		prophage LambdaW1, baseplate assembly protein W, putative
interG:IG-233	0	0	2		IG-WD0282-WD0283
WD0283	11	5.76397	810		prophage LambdaW1, baseplate assembly protein J, putative
WD0284	13	4.56385	1209		hypothetical protein
interG:IG-234	1	2.4534	173		IG-WD0284-WD0285
WD0285	7	4.92714	603		ankyrin repeat-containing prophage LambdaW1
interG:IG-235	1	1.6262	261		IG-WD0285-WD0286
WD0286	0	0	591		ankyrin repeat-containing prophage LambdaW1
interG:IG-236	0	0	32		IG-WD0286-WD0287
WD0287	0	0	429		hypothetical protein
interG:IG-237	0	0	2		IG-WD0287-WD0288
WD0288	1	0.282394	1503		prophage LambdaW1, site-specific recombinase resolvase family protein
interG:IG-238	0	0	69		IG-WD0288-WD0289
WD0289	0	0	144		hypothetical protein
WD0290	69	24.1039	1215		hypothetical protein
interG:IG-239	418	1108.84	160		IG-WD0290-WD0291
WD0291	791	497.378	675		ankyrin repeat-containing prophage LambdaW1
interG:IG-240	121	508.485	101		IG-WD0291-WD0292
WD0292	830	167.276	2106		ankyrin repeat-containing prophage LambdaW1
interG:IG-241	89	199.868	189		IG-WD0292-WD0293
WD0293	1	2.88733	147		hypothetical protein
interG:IG-242	1	53.0547	8		IG-WD0293-WD0294
WD0294	182	47.5078	1626		ankyrin repeat-containing protein
interG:IG-243	3	3.60712	353		IG-WD0294-WD0295
WD0295	14	6.66906	891		hypothetical protein
WD0296	537	249.916	912		hypothetical protein
interG:IG-244	57	53.4061	453		IG-WD0296-WD0297
WD0297	20	78.5996	108		hypothetical protein
interG:IG-245	21	495.178	18		IG-WD0297-WD0298
interG:IG-246	39	107.488	154		IG-WD0298-WD0299
WD0299	36	118.448	129		hypothetical protein
interG:IG-247	25	18.7142	567		IG-WD0299-WD0300
WD0300	115	63.8044	765	coxB	cytochrome c oxidase, subunit II
interG:IG-248	19	537.621	15		IG-WD0300-WD0301
WD0301	292	79.9071	1551	coxA	cytochrome c oxidase, subunit I
WD0302	59	28.2003	888	ctaB	protoheme IX farnesyltransferase
interG:IG-249	7	16.9775	175		IG-WD0302-WD0304
WD0304	9	8.72133	438	rnhA	ribonuclease H
WD0305	34	4.62084	3123		hypothetical protein
interG:IG-250	8	15.4341	220		IG-WD0305-WD0306
WD0306	16	42.7107	159		hypothetical protein
interG:IG-251	51	118.286	183		IG-WD0306-WD0307
WD0307	1635	420.579	1650	groEL	chaperonin GroEL
interG:IG-252	423	1795.37	100		IG-WD0307-WD0308
WD0308	452	659.264	291	groES	co-chaperonin GroES
interG:IG-253	206	553.381	158		IG-WD0308-WD0309
WD0309	13	6.83729	807		aminomethyl transferase family protein
interG:IG-254	3	50.9326	25		IG-WD0309-WD0310
WD0310	767	1903.77	171		hypothetical protein
interG:IG-255	761	607.138	532		IG-WD0310-WD0311
WD0311	2	9.1277	93		hypothetical protein
WD0312	35	8.53754	1740	recJ	single-stranded-DNA-specific exonuclease RecJ
interG:IG-256	0	0	60		IG-WD0312-WD0313
WD0313	0	0	234		hypothetical protein
WD0314	2	4.16116	204		hypothetical protein
interG:IG-257	1323	983.418	571		IG-WD0314-WD0315
WD0315	13	4.37912	1260		hypothetical protein
interG:IG-258	8	99.8678	34		IG-WD0315-WD0316
WD0316	34	11.1349	1296		Na+/H+ antiporter family protein
interG:IG-259	9	13.2178	289		IG-WD0316-WD0317
WD0317	229	39.6073	2454	lon	ATP-dependent protease La
interG:IG-260	44	1245.02	15		IG-WD0317-WD0318
WD0318	181	60.1121	1278	clpX	ATP-dependent protease ATP-binding subunit
WD0319	88	59.5702	627	clpP	ATP-dependent Clp protease, proteolytic subunit ClpP
interG:IG-261	17	655.95	11		IG-WD0319-WD0320
WD0320	152	48.3255	1335		trigger factor, putative
interG:IG-262	16	42.9811	158		IG-WD0320-tRNA-Leu-2
tRNA:tRNA-Leu-2	9	46.5847	82		tRNA-Leu
interG:IG-263	0	0	140		IG-tRNA-Leu-2-WD0321
WD0321	3	2.13285	597		hypothetical protein
interG:IG-264	9	63.6657	60		IG-WD0321-WD0322
WD0322	19	8.67131	930	gshb	glutathione synthetase
WD0323	2	0.822554	1032	murG	UDP-N-acetylglucosamine--N-acetylmuramyl- (pentapeptide) pyrophosphoryl-undecaprenol N-acetylglucosamine transferase
interG:IG-265	4	19.5144	87		IG-WD0323-WD0324
WD0324	10	11.3183	375		hypothetical protein
interG:IG-266	6	509.326	5		IG-WD0324-WD0325
WD0325	42	12.9741	1374	lpdA	alpha keto acid dehydrogenase complex, E3 component, lipoamide dehydrogenase
interG:IG-267	1	5.65917	75		IG-WD0325-WD0326
interG:IG-268	49	43.0589	483		IG-WD0326-WD0327
WD0327	92	114.176	342		IS5 family transposase OrfB
interG:IG-269	35	135.048	110		IG-WD0327-WD0328
WD0328	66	73.5247	381		IS5 family transposase OrfA
interG:IG-270	13	86.214	64		IG-WD0328-WD0329
interG:IG-271	38	43.0097	375		IG-WD0329-WD0330
WD0330	73	23.0535	1344		sodium/alanine symporter family protein, putative
interG:IG-272	11	133.395	35		IG-WD0330-WD0331
WD0331	20	53.3884	159		hypothetical protein
interG:IG-273	8	22.3388	152		IG-WD0331-WD0332
WD0332	70	11.0902	2679		hypothetical protein
WD0333	77	54.7433	597	maf	maf protein
WD0334	65	104.502	264	infA	translation initiation factor IF-1
interG:IG-274	11	41.6859	112		IG-WD0334-WD0335
WD0335	87	14.9016	2478		hypothetical protein
interG:IG-275	2	3.38198	251		IG-WD0335-WD0336
interG:IG-276	2	10.7453	79		IG-WD0336-WD0337
WD0337	51	16.9377	1278	purA	adenylosuccinate synthetase
interG:IG-277	2	4.71598	180		IG-WD0337-WD0338
WD0338	32	8.51003	1596		hypothetical protein
interG:IG-278	7	58.2562	51		IG-WD0338-WD0339
interG:IG-279	2	106.109	8		IG-WD0339-WD0340
WD0340	20	11.9392	711	ccmC	heme exporter protein CcmC
interG:IG-280	2	6.28797	135		IG-WD0340-WD0341
WD0341	6	3.06453	831		hypothetical protein
interG:IG-281	2	17.324	49		IG-WD0341-WD0342
WD0342	5	16.4511	129	rpmJ	50S ribosomal protein L36
interG:IG-282	6	51.972	49		IG-WD0342-WD0343
WD0343	25	33.6856	315		hypothetical protein
interG:IG-283	31	166.552	79		IG-WD0343-WD0344
interG:IG-284	38	161.286	100		IG-WD0344-WD0345
WD0345	26	10.1896	1083		RND family efflux transporter MFP subunit
interG:IG-285	0	0	201		IG-WD0345-WD0346
WD0346	13	5.09482	1083		Fic family protein
interG:IG-286	2	20.2113	42		IG-WD0346-WD0347
WD0347	0	0	129		hypothetical protein
interG:IG-287	0	0	66		IG-WD0347-WD0348
WD0348	9	2.18407	1749	dnaG	DNA primase
interG:IG-288	1647	987.358	708		IG-WD0348-WD0349
WD0349	13	52.5495	105		hypothetical protein
interG:IG-289	0	0	87		IG-WD0349-WD0350
WD0350	59	21.2941	1176		3-demethylubiquinone-9 3-methyltransferase
interG:IG-290	6	231.512	11		IG-WD0350-WD0351
WD0351	8	7.69955	441		hypothetical protein
interG:IG-291	6	18.3211	139		IG-WD0351-WD0352
WD0352	49	12.6969	1638	metG	methionyl-tRNA synthetase
interG:IG-292	17	98.8417	73		IG-WD0352-WD0353
WD0353	143	51.2191	1185		hypothetical protein
interG:IG-293	4	19.5144	87		IG-WD0353-WD0354
WD0354	45	13.1541	1452	dnaB	replicative DNA helicase
interG:IG-294	4	14.8926	114		IG-WD0354-tRNA-Leu-3
tRNA:tRNA-Leu-3	11	56.2508	83		tRNA-Leu
interG:IG-295	11	194.534	24		IG-tRNA-Leu-3-WD0355
WD0355	19	13.5081	597		hypothetical protein
interG:IG-296	1069	658.526	689		IG-WD0355-WD0356
WD0356	0	0	147		hypothetical protein
WD0357	1	0.628797	675	radC	DNA repair protein RadC
interG:IG-297	6	9.1936	277		IG-WD0357-WD0358
WD0358	10	14.5855	291		endo/excinuclease amino terminal domain-containing protein
interG:IG-298	29	40.2245	306		IG-WD0358-WD0359
WD0359	18	2.33636	3270		UvrD/Rep/AddA family helicase
interG:IG-299	1	12.8618	33		IG-WD0359-WD0360
WD0360	90	44.0593	867	ispE	4-diphosphocytidyl-2C-methyl-D-erythritol kinase
interG:IG-300	26	3678.46	3		IG-WD0360-WD0361
WD0361	50	57.9833	366		hypothetical protein
WD0362	41	21.7253	801		cation ABC transporter, permease protein, putative
interG:IG-301	76	246.239	131		IG-WD0362-WD0363
WD0363	118	278.243	180		hypothetical protein
interG:IG-302	116	9846.96	5		IG-WD0363-WD0364
WD0364	166	70.9534	993		hypothetical protein
interG:IG-303	7	17.5803	169		IG-WD0364-WD0365
WD0365	51	20.6746	1047		Fic family protein
interG:IG-304	4	45.8852	37		IG-WD0365-WD0366
WD0366	2	8.5745	99		hypothetical protein
interG:IG-305	9	136.426	28		IG-WD0366-WD0367
WD0367	30	124.835	102		hypothetical protein
interG:IG-306	40	214.905	79		IG-WD0367-WD0368
WD0368	50	99.6333	213		hypothetical protein
interG:IG-307	0	0	14		IG-WD0368-WD0369
WD0369	1	3.72314	114		hypothetical protein
WD0370	61	32.9398	786	dapB	dihydrodipicolinate reductase
WD0371	37	20.6907	759	pstB	phosphate ABC transporter, ATP-binding protein
interG:IG-308	24	130.596	78		IG-WD0371-WD0372
WD0373	34	141.479	102		hypothetical protein
interG:IG-309	14	77.1705	77		IG-WD0373-WD0374
interG:IG-310	26	72.1267	153		IG-WD0374-WD0375
WD0375	16	4.95332	1371	mgtE	magnesium transporter
interG:IG-311	9	14.9802	255		IG-WD0375-WD0376
interG:IG-312	23	36.6995	266		IG-WD0376-WD0377
WD0377	73	33.209	933		hypothetical protein
interG:IG-313	12	70.7397	72		IG-WD0377-WD0378
WD0378	22	9.18155	1017		phosphate ABC transporter, periplasmic phosphate-binding protein, putative
interG:IG-314	3	9.03059	141		IG-WD0378-WD0379
WD0379	26	19.7767	558	dcd	deoxycytidine triphosphate deaminase
WD0380	53	62.4867	360		hypothetical protein
interG:IG-315	57	298.679	81		IG-WD0380-WD0381
WD0381	240	178.711	570		hypothetical protein
interG:IG-316	44	66.46	281		IG-WD0381-WD0382
WD0382	1	0.12723	3336		hypothetical protein
interG:IG-317	14	86.1178	69		IG-WD0382-WD0383
WD0383	149	78.6583	804		hypothetical protein
interG:IG-318	31	37.0636	355		IG-WD0383-WD0384
WD0384	70	24.6971	1203		bicyclomycin resistance protein
interG:IG-319	2	6.38253	133		IG-WD0384-WD0385
WD0385	104	27.0973	1629		ankyrin repeat-containing protein
interG:IG-320	5	70.7397	30		IG-WD0385-WD0386
WD0386	11	21.3188	219		hypothetical protein
interG:IG-321	5	424.438	5		IG-WD0386-WD0387
WD0387	94	19.2461	2073	tkt	transketolase
interG:IG-322	47	176.536	113		IG-WD0387-WD0388
WD0388	263	181.508	615	rpsD	30S ribosomal protein S4
interG:IG-323	41	1933.55	9		IG-WD0388-tRNA-Leu-4
tRNA:tRNA-Leu-4	41	200.022	87		tRNA-Leu
interG:IG-324	14	198.071	30		IG-tRNA-Leu-4-WD0389
WD0389	9	19.0047	201		hypothetical protein
interG:IG-325	7	6.66158	446		IG-WD0389-WD0390
WD0390	18	22.3388	342		hypothetical protein
interG:IG-326	27	309.725	37		IG-WD0390-WD0391
WD0391	160	215.588	315	rpmB	50S ribosomal protein L28
WD0392	175	85.9683	864	lipA	lipoyl synthase
interG:IG-327	9	72.0744	53		IG-WD0392-WD0393
WD0393	23	13.6152	717	ubiE	ubiquinone/menaquinone biosynthesis methlytransferase UbiE
WD0394	24	9.1277	1116		cell division protein FtsW, putative
interG:IG-328	31	35.561	370		IG-WD0394-WD0395
WD0395	200	114.558	741		hypothetical protein
interG:IG-329	66	549.273	51		IG-WD0396-WD0397
WD0397	180	326.491	234		hypothetical protein
interG:IG-330	226	666.132	144		IG-WD0397-WD0398
WD0398	310	296.342	444		hypothetical protein
interG:IG-331	333	205.135	689		IG-WD0398-WD0399
WD0399	175	281.351	264		hypothetical protein
interG:IG-332	1	6.33489	67		IG-WD0399-WD0400
WD0400	41	10.1945	1707		ABC transporter
interG:IG-333	26	56.5917	195		IG-WD0400-WD0401
WD0401	30	58.1422	219		hypothetical protein
interG:IG-334	31	141.479	93		IG-WD0401-WD0402
WD0402	60	14.9187	1707	argS	arginyl-tRNA synthetase
interG:IG-335	17	76.7601	94		IG-WD0402-WD0403
WD0403	100	188.639	225		hypothetical protein
WD0404	30	42.4438	300		hypothetical protein
interG:IG-336	2	5.23997	162		IG-WD0404-WD0405
WD0405	7	29.1281	102		hypothetical protein
interG:IG-337	24	77.1705	132		IG-WD0405-WD0406
WD0406	190	368.234	219		hypothetical protein
interG:IG-338	381	418.94	386		IG-WD0406-WD0407
WD0407	48	15.7199	1296		Na+/H+ antiporter, putative
interG:IG-339	5	7.91862	268		IG-WD0407-WD0409
WD0409	0	0	99		hypothetical protein
interG:IG-340	681	1082.56	267		IG-WD0409-WD0410
WD0410	865	2399.6	153		hypothetical protein
interG:IG-341	912	1606.17	241		IG-WD0410-WD0411
WD0411	16	10.883	624		cytochrome c biogenesis protein CcmA
interG:IG-342	9	1273.31	3		IG-WD0411-WD0412
WD0412	14	13.7549	432		hypothetical protein
interG:IG-343	6	13.4033	190		IG-WD0412-WD0413
WD0413	76	17.8909	1803	aspS	aspartyl-tRNA synthetase
interG:IG-344	13	90.454	61		IG-WD0413-WD0414
WD0414	89	29.9089	1263		major facilitator family transporter
interG:IG-345	12	727.608	7		IG-WD0414-WD0415
WD0415	45	20.6707	924		ribosomal large subunit pseudouridine synthase C, putative
interG:IG-346	25	27.2076	390		IG-WD0415-WD0416
WD0416	26	11.2491	981	pdhA	pyruvate dehydrogenase complex, E1 component, pyruvate dehydrogenase alpha subunit
interG:IG-347	2	15.4341	55		IG-WD0416-WD0417
WD0417	2	1.97873	429		hypothetical protein
WD0418	16	20.2113	336		hypothetical protein
interG:IG-348	6	9.06273	281		IG-WD0418-WD0419
WD0419	3	12.4835	102		hypothetical protein
interG:IG-349	3	14.806	86		IG-WD0419-WD0420
WD0420	13	54.095	102		hypothetical protein
interG:IG-350	16	161.691	42		IG-WD0420-WD0421
WD0421	104	33.4406	1320		TRAM domain-containing protein
interG:IG-351	10	30.5351	139		IG-WD0421-WD0422
interG:IG-352	15	36.1737	176		IG-WD0422-WD0423
WD0423	139	17.6849	3336	ileS	isoleucyl-tRNA synthetase
interG:IG-353	27	64.0214	179		IG-WD0423-WD0424
WD0424	152	27.1184	2379		hypothetical protein
WD0425	96	17.4128	2340	pheT	phenylalanyl-tRNA synthetase, beta subunit
interG:IG-354	1	3.78962	112		IG-WD0425-WD0426
WD0426	0	0	264		hypothetical protein
interG:IG-355	0	0	229		IG-WD0426-WD0427
WD0427	35	20.4619	726	atpB	F0F1 ATP synthase subunit A
interG:IG-356	9	64.7448	59		IG-WD0427-WD0428
WD0428	63	117.279	228	atpE	F0F1 ATP synthase subunit C
interG:IG-357	66	9337.63	3		IG-WD0428-WD0429
WD0429	110	97.267	480		ATP synthase F0, B subunit, putative
interG:IG-358	18	954.985	8		IG-WD0429-WD0430
WD0430	68	60.5069	477		hypothetical protein
interG:IG-359	26	2207.08	5		IG-WD0430-WD0431
WD0431	69	18.3153	1599		glycosyl transferase, group 2 family protein
WD0432	14	5.64305	1053		cytochrome c oxidase assembly protein
WD0433	250	51.1125	2076	pccA	propionyl-CoA carboxylase, alpha subunit
interG:IG-360	154	907.826	72		IG-WD0433-WD0434
WD0434	459	257.694	756		hypothetical protein
interG:IG-361	70	199.4	149		IG-WD0434-WD0435
WD0435	29	8.65591	1422	gltX	glutamyl-tRNA synthetase
interG:IG-362	249	365.692	289		IG-WD0435-WD0436
WD0436	357	901.931	168		hypothetical protein
interG:IG-363	60	109.297	233		IG-WD0436-WD0437
WD0437	152	35.8414	1800	sdhA	succinate dehydrogenase flavoprotein subunit
WD0438	26	5.81116	1899		ankyrin repeat-containing protein
interG:IG-364	11	15.8803	294		IG-WD0438-WD0439
WD0439	6	4.12076	618	gmk	guanylate kinase
WD0440	38	8.93059	1806		pentapeptide repeat-containing protein
WD0441	26	9.1277	1209		ankyrin repeat-containing protein
interG:IG-365	33	55.5812	252		IG-WD0441-WD0442
WD0442	57	22.094	1095		translation-associated GTPase
interG:IG-366	138	500.619	117		IG-WD0442-WD0443
WD0443	605	283.427	906		hypothetical protein
interG:IG-367	38	215.049	75		IG-WD0443-WD0444
WD0444	38	13.7148	1176		poly A polymerase family protein
WD0445	7	2.38066	1248		hypothetical protein
interG:IG-368	1	2.66942	159		IG-WD0445-WD0446
WD0446	2	2.30048	369		hypothetical protein
interG:IG-369	0	0	135		IG-WD0446-WD0447
WD0447	1	0.794828	534		phage prohead protease
interG:IG-370	2	1.75026	485		IG-WD0447-WD0449
WD0449	15	37.8962	168		hypothetical protein
interG:IG-371	243	172.184	599		IG-WD0449-WD0451
WD0451	49	18.9412	1098	gap	glyceraldehyde 3-phosphate dehydrogenase
WD0452	18	10.0261	762		MttB family protein
interG:IG-372	4	32.0331	53		IG-WD0452-WD0453
WD0453	2	1.86157	456		arginine repressor, putative
interG:IG-373	1	3.3955	125		IG-WD0453-WD0454
WD0455	1	0.661118	642		amino acid ABC transporter, ATP-binding protein, putative
interG:IG-374	13	54.095	102		IG-WD0455-WD0456
WD0456	66	73.5247	381		IS5 family transposase OrfA
interG:IG-375	35	135.048	110		IG-WD0456-WD0457
WD0457	87	107.971	342		IS5 family transposase OrfB
interG:IG-376	39	44.2596	374		IG-WD0457-WD0458
WD0458	3	1.06109	1200		HK97 family phage major capsid protein
interG:IG-377	0	0	48		IG-WD0458-WD0459
WD0459	13	18.7677	294		hypothetical protein
interG:IG-378	1	2.21061	192		IG-WD0459-WD0460
WD0460	11	5.85065	798		hypothetical protein
interG:IG-379	1	8.662	49		IG-WD0460-WD0461
WD0461	53	33.3262	675	pyrF	orotidine 5`-phosphate decarboxylase
interG:IG-380	6	84.8876	30		IG-WD0461-WD0462
WD0462	3	0.962444	1323		hypothetical protein
interG:IG-381	23	21.2219	460		IG-WD0462-WD0463
WD0463	790	275.972	1215		AAA family ATPase
interG:IG-382	12	77.1705	66		IG-WD0463-WD0464
WD0464	109	17.828	2595	valS	valyl-tRNA synthetase
interG:IG-383	266	242.797	465		IG-WD0464-WD0465
WD0465	1618	768.166	894		hypothetical protein
interG:IG-384	253	2147.66	50		IG-WD0465-WD0466
WD0466	102	83.9005	516		hexapeptide transferase family protein
interG:IG-385	26	76.6346	144		IG-WD0466-WD0467
WD0467	74	97.8455	321	secG	preprotein translocase subunit SecG
WD0468	181	48.3165	1590	pyrG	CTP synthetase
interG:IG-386	9	152.798	25		IG-WD0468-WD0469
WD0469	7	7.28202	408		cytidine and deoxycytidylate deaminase family protein
interG:IG-387	1	10.6109	40		IG-WD0469-WD0470
WD0470	13	4.36872	1263		major facilitator family transporter
WD0471	7	6.18972	480		hypothetical protein
interG:IG-388	10	6.59065	644		IG-WD0471-WD0472
WD0472	169	65.1499	1101		AAA family ATPase
interG:IG-389	18	13.9669	547		IG-WD0472-WD0473
WD0473	92	39.0874	999		pyruvate dehydrogenase subunit beta
WD0474	81	91.6786	375		hypothetical protein
interG:IG-390	900	546.487	699		IG-WD0474-WD0477
WD0477	74	17.4782	1797	lepA	GTP-binding protein LepA
interG:IG-391	1	5.65917	75		IG-WD0477-WD0478
WD0478	17	5.17236	1395		malonyl-CoA decarboxylase, putative
interG:IG-392	427	177.334	1022		IG-WD0478-WD0480
WD0480	2	1.22493	693		hypothetical protein
WD0481	1	1.53782	276		hypothetical protein
interG:IG-393	3	7.62463	167		IG-WD0481-WD0482
WD0482	13	6.5221	846		SPFH domain-containing protein/band 7 family protein
interG:IG-394	1	60.634	7		IG-WD0482-WD0483
WD0483	6	2.71206	939		M23/M37 peptidase domain-containing protein
interG:IG-395	2	282.959	3		IG-WD0483-WD0484
WD0484	20	11.4558	741		hypothetical protein
interG:IG-396	4	28.7755	59		IG-WD0484-WD0485
WD0485	30	17.9847	708		competence lipoprotein ComL, putative
interG:IG-397	2	14.1479	60		IG-WD0485-WD0486
WD0486	24	10.8137	942		hypothetical protein
interG:IG-398	4	14.1479	120		IG-WD0486-WD0487
WD0487	9	7.15345	534	pgsA	CDP-diacylglycerol--glycerol-3-phosphate 3-phosphatidyltransferase
interG:IG-399	8	25.3396	134		IG-WD0487-WD0488
WD0488	113	36.2521	1323	maeB	NADP-dependent malic enzyme
interG:IG-400	11	333.487	14		IG-WD0488-WD0489
WD0489	47	21.5195	927		surface antigen, Wsp paralog
interG:IG-401	7	26.7664	111		IG-WD0489-WD0490
WD0490	29	56.2041	219		hypothetical protein
interG:IG-402	34	962.059	15		IG-WD0490-WD0491
WD0491	46	60.2597	324		glutaredoxin-related protein
interG:IG-403	43	94.0765	194		IG-WD0491-WD0492
WD0492	134	40.7704	1395	fumC	fumarate hydratase
interG:IG-404	21	22.7377	392		IG-WD0492-WD0493
WD0493	18	7.46812	1023	obgE	GTPase ObgE
WD0494	41	13.6486	1275	eno	enolase
interG:IG-405	7	742.766	4		IG-WD0494-WD0495
WD0495	27	7.65519	1497	murC	UDP-N-acetylmuramate--alanine ligase
interG:IG-406	2	32.6491	26		IG-WD0495-WD0496
WD0496	5	3.14398	675		rare lipoprotein A, putative
interG:IG-407	475	340.554	592		IG-WD0496-WD0497
WD0497	390	1199.5	138		hypothetical protein
interG:IG-408	7	24.9669	119		IG-WD0497-WD0498
WD0498	52	21.8956	1008		ankyrin repeat-containing protein
interG:IG-409	4	31.4398	54		IG-WD0498-WD0499
WD0499	4	5.60314	303		hypothetical protein
interG:IG-410	0	0	119		IG-WD0499-WD0500
WD0500	9	2.54154	1503		type II secretion system protein, putative
interG:IG-411	2	121.268	7		IG-WD0500-WD0501
WD0501	56	26.9484	882		surface antigen-related protein
interG:IG-412	11	48.6335	96		IG-WD0501-WD0503
WD0503	9	3.11324	1227		MiaB-like tRNA modifying enzyme
interG:IG-413	1	14.1479	30		IG-WD0503-WD0504
WD0504	0	0	96		hypothetical protein
interG:IG-414	1	1.61383	263		IG-WD0504-WD0505
WD0505	109	31.4719	1470	gatA	glutamyl-tRNA(Gln) amidotransferase, A subunit
interG:IG-415	9	10.5816	361		IG-WD0505-WD0506
interG:IG-416	61	58.5763	442		IG-WD0506-WD0507
WD0507	33	34.3295	408		DNA repair protein RadC, truncation
interG:IG-417	4	10.0459	169		IG-WD0507-WD0508
WD0508	26	11.7523	939		transcriptional regulator, putative
interG:IG-418	18	112.351	68		IG-WD0508-WD0509
WD0509	310	73.2197	1797	mutL	DNA mismatch repair protein MutL-2
interG:IG-419	38	39.4343	409		IG-WD0510-WD0511
WD0511	466	212.675	930		hypothetical protein
interG:IG-420	53	70.5179	319		IG-WD0511-WD0512
WD0512	165	20.8243	3363		hypothetical protein
WD0513	81	4.02947	8532		hypothetical protein
interG:IG-421	0	0	35		IG-WD0513-WD0514
WD0514	12	3.61224	1410		ankyrin repeat-containing protein
interG:IG-422	8	8.95911	379		IG-WD0514-WD0515
WD0515	54	60.1566	381		reverse transcriptase, interruption-C
WD0516	93	115.417	342		IS5 family transposase OrfB
interG:IG-423	35	135.048	110		IG-WD0516-WD0517
WD0517	69	76.8667	381		IS5 family transposase OrfA
interG:IG-424	12	137.656	37		IG-WD0517-WD0518
interG:IG-425	61	54.7372	473		IG-WD0518-WD0519
WD0519	29	22.668	543		hypothetical protein
interG:IG-426	17	84.8876	85		IG-WD0519-WD0520
interG:IG-427	33	168.752	83		IG-WD0520-WD0521
WD0521	24	94.3195	108		hypothetical protein
interG:IG-428	1	6.73711	63		IG-WD0521-WD0522
WD0522	0	0	234		hypothetical protein
interG:IG-429	5	10.5582	201		IG-WD0522-WD0523
WD0523	20	11.0531	768		hypothetical protein
interG:IG-430	7	9.55327	311		IG-WD0523-tRNA-Phe-1
tRNA:tRNA-Phe-1	4	22.3388	76		tRNA-Phe
interG:IG-431	17	91.3347	79		IG-tRNA-Phe-1-WD0524
WD0524	94	78.6926	507	coaD	phosphopantetheine adenylyltransferase
interG:IG-432	31	193.494	68		IG-WD0524-WD0525
WD0525	39	86.214	192		hypothetical protein
interG:IG-433	17	450.965	16		IG-WD0525-WD0526
WD0526	38	25.7235	627	cdsA	phosphatidate cytidylyltransferase
WD0527	52	31.7109	696	uppS	undecaprenyl diphosphate synthase
interG:IG-434	20	1414.79	6		IG-WD0527-WD0528
WD0528	42	67.5242	264		hypothetical protein
interG:IG-435	22	1867.53	5		IG-WD0528-WD0529
WD0529	90	68.4577	558	frr	ribosome recycling factor
interG:IG-436	25	1515.85	7		IG-WD0529-WD0530
WD0530	115	65.6053	744	pyrH	uridylate kinase
interG:IG-437	36	1527.98	10		IG-WD0530-WD0531
WD0531	261	128.662	861	tsf	elongation factor Ts
WD0532	268	133.98	849	rpsB	30S ribosomal protein S2
interG:IG-438	24	53.3325	191		IG-WD0532-tRNA-Asp-1
tRNA:tRNA-Asp-1	17	93.7071	77		tRNA-Asp
interG:IG-439	35	108.433	137		IG-tRNA-Asp-1-WD0534
WD0534	82	93.5589	372		preprotein translocase, YajC subunit
interG:IG-440	29	153.859	80		IG-WD0534-WD0535
WD0535	113	26.338	1821	glmS	glucosamine--fructose-6-phosphate aminotransferase (isomerizing)
interG:IG-441	33	45.6236	307		IG-WD0535-WD0536
WD0536	305	291.562	444		hypothetical protein
interG:IG-442	215	633.709	144		IG-WD0536-WD0537
WD0537	178	322.863	234		hypothetical protein
interG:IG-443	66	549.273	51		IG-WD0537-WD0538
WD0539	223	113.489	834		hypothetical protein
interG:IG-444	3	11.1694	114		IG-WD0539-WD0540
WD0540	2	4.42123	192		hypothetical protein
interG:IG-445	5	22.1061	96		IG-WD0540-WD0541
WD0541	45	21.5087	888	murB	UDP-N-acetylenolpyruvoylglucosamine reductase
WD0542	19	9.17443	879	hemC	porphobilinogen deaminase
interG:IG-446	312	138.665	955		IG-WD0542-WD0544
WD0544	107	38.7168	1173	sucB	2-oxoglutarate dehydrogenase, E2 component, dihydrolipoamide succinyltransferase
interG:IG-447	9	100.525	38		IG-WD0544-WD0545
interG:IG-448	13	68.9712	80		IG-WD0545-WD0546
WD0546	67	74.6387	381		IS5 family transposase OrfA
interG:IG-449	35	135.048	110		IG-WD0546-WD0547
WD0547	87	107.971	342		IS5 family transposase OrfB
WD0548	45	20.4057	936		hypothetical protein
interG:IG-450	19	24.001	336		IG-WD0548-WD0549
WD0549	187	30.4449	2607	secA	preprotein translocase subunit SecA
interG:IG-451	81	390.676	88		IG-WD0549-WD0550
WD0550	662	283.816	990		ankyrin repeat-containing protein
interG:IG-452	75	94.4595	337		IG-WD0550-WD0551
WD0551	137	90.5732	642		putative translaldolase
interG:IG-453	49	533.268	39		IG-WD0551-WD0552
WD0552	72	89.3554	342		hypothetical protein
interG:IG-454	27	208.36	55		IG-WD0552-WD0553
WD0553	30	114.713	111		hypothetical protein
interG:IG-455	20	81.6227	104		IG-WD0553-WD0554
interG:IG-456	48	38.9542	523		IG-WD0554-WD0555
WD0555	63	30.4205	879	folD	methylenetetrahydrofolate dehydrogenase/methenyltetrahydrofolate cyclohydrolase
WD0556	57	42.0017	576	ubiX	phenylacrylic acid decarboxylase, 3-octaprenyl-4-hydroxybenzoate carboxy-lyase
WD0557	46	73.1241	267		hypothetical protein
interG:IG-457	18	587.683	13		IG-WD0557-WD0558
WD0558	74	24.4614	1284		CBS domain-containing protein
interG:IG-458	5	24.1158	88		IG-WD0558-WD0559
WD0559	14	5.03998	1179	argD	bifunctional N-succinyldiaminopimelate-aminotransferase/acetylornithine transaminase protein
interG:IG-459	6	9.26046	275		IG-WD0559-WD0560
WD0560	119	43.0589	1173	nuoD	NADH dehydrogenase subunit D
interG:IG-460	23	13.318	733		IG-WD0560-WD0562
WD0562	7	13.3832	222		transposase, truncation
interG:IG-461	7	19.2926	154		IG-WD0562-WD0563
WD0563	31	9.90036	1329		IS4 family transposase
interG:IG-462	5	117.899	18		IG-WD0563-WD0564
WD0564	2	2.52642	336		hypothetical protein
interG:IG-463	0	0	92		IG-WD0564-WD0565
WD0565	0	0	909		patatin family protein
interG:IG-464	0	0	285		IG-WD0565-WD0566
WD0566	2	1.6262	522		ankyrin repeat-containing protein
interG:IG-465	1	7.57925	56		IG-WD0566-WD0567
WD0567	6	2.69484	945		prophage P2W3, tail protein D, putative
WD0568	0	0	210		prophage P2W3, tail protein X, putative
WD0569	0	0	351		prophage P2W3, tail protein U, putative
WD0570	28	5.81706	2043		prophage P2W3, tail tape measure protein
interG:IG-466	10	471.598	9		IG-WD0570-WD0571
WD0571	10	19.9267	213		hypothetical protein
interG:IG-467	11	42.8332	109		IG-WD0571-WD0572
WD0572	6	9.87065	258		hypothetical protein
interG:IG-468	32	39.9471	340		IG-WD0572-WD0573
WD0573	28	59.1257	201		hypothetical protein
interG:IG-469	6	41.748	61		IG-WD0573-WD0574
WD0574	0	0	498		contractile tail tube protein
interG:IG-470	0	0	11		IG-WD0574-WD0575
WD0576	0	0	552		hypothetical protein
interG:IG-471	0	0	6		IG-WD0576-WD0577
WD0577	1	0.317931	1335		hypothetical protein
interG:IG-472	2	9.22691	92		IG-WD0577-WD0578
WD0578	2	4.35321	195		hypothetical protein
interG:IG-473	2	212.219	4		IG-WD0578-WD0579
WD0579	10	3.59998	1179		hypothetical protein
interG:IG-474	0	0	9		IG-WD0579-WD0580
WD0580	2	0.44006	1929		hypothetical protein
interG:IG-475	0	0	16		IG-WD0580-WD0581
WD0581	0	0	702		hypothetical protein
interG:IG-476	0	0	82		IG-WD0581-WD0582
WD0582	7	1.45001	2049		regulatory protein RepA, putative
interG:IG-477	0	0	17		IG-WD0582-WD0583
WD0583	1	0.626015	678		hypothetical protein
interG:IG-478	1	3.42289	124		IG-WD0583-WD0584
WD0584	2	1.99267	426		hypothetical protein
WD0585	3	2.54154	501		hypothetical protein
interG:IG-479	0	0	37		IG-WD0585-WD0586
WD0586	33	54.9273	255		hypothetical protein
WD0587	95	117.899	342		IS5 family transposase OrfB
interG:IG-480	35	135.048	110		IG-WD0587-WD0588
WD0588	85	94.6909	381		IS5 family transposase OrfA
interG:IG-481	12	188.639	27		IG-WD0588-WD0589
WD0589	9	6.46352	591		hypothetical protein
interG:IG-482	1	38.5853	11		IG-WD0589-WD0590
WD0590	9	4.64713	822		hypothetical protein
interG:IG-483	2	9.1277	93		IG-WD0590-WD0591
WD0591	2	1.7149	495		hypothetical protein
interG:IG-484	9	6.52981	585		IG-WD0591-WD0593
interG:IG-485	2	7.51218	113		IG-WD0593-WD0594
WD0594	11	3.80507	1227		prophage LambdaW4, DNA methylase
interG:IG-486	1	32.6491	13		IG-WD0594-WD0595
WD0595	1	0.884246	480		hypothetical protein
interG:IG-487	0	0	3		IG-WD0595-WD0596
WD0596	7	2.00477	1482		ankyrin repeat-containing prophage LambdaW1
WD0597	16	3.72314	1824		prophage LambdaW4, terminase large subunit, putative
interG:IG-488	0	0	3		IG-WD0597-WD0598
WD0598	5	9.06919	234		hypothetical protein
interG:IG-489	5	68.4577	31		IG-WD0598-WD0599
WD0599	121	190.211	270		hypothetical protein
WD0600	103	155.025	282		hypothetical protein
interG:IG-490	11	45.7727	102		IG-WD0600-WD0601
WD0602	8	3.19727	1062		prophage LambdaW4, minor capsid protein C, putative
interG:IG-491	0	0	74		IG-WD0602-WD0603
WD0603	1	1.14096	372		hypothetical protein
interG:IG-492	0	0	36		IG-WD0603-WD0604
WD0604	58	24.4949	1005		hypothetical protein
interG:IG-493	53	231.909	97		IG-WD0604-WD0605
WD0605	11	15.2576	306		hypothetical protein
interG:IG-494	61	51.9894	498		IG-WD0605-WD0606
interG:IG-495	10	22.2219	191		IG-WD0606-WD0607
WD0607	2	7.64753	111		hypothetical protein
interG:IG-496	7	7.54078	394		IG-WD0607-WD0608
WD0608	3	3.59693	354		hypothetical protein
interG:IG-497	2	7.44628	114		IG-WD0608-WD0609
WD0609	9	1.7395	2196		regulatory protein RepA, putative
interG:IG-498	31	18.6104	707		IG-WD0609-WD0610
WD0610	72	8.662	3528		SNF2 family helicase
interG:IG-499	17	10.4119	693		IG-WD0610-WD0611
WD0611	18	10.0261	762		UDP-N-acetylglucosamine pyrophosphorylase-related protein
interG:IG-500	133	430.918	131		IG-WD0611-WD0612
WD0612	417	184.365	960		NAD-dependent epimerase/dehydratase family protein
WD0613	591	107.335	2337		glycosyl transferase, group 1 family protein / moaA/nifB/pqqE family protein
WD0614	359	89.8957	1695		hypothetical protein
interG:IG-501	29	4102.9	3		IG-WD0614-WD0615
WD0615	214	91.7472	990		hypothetical protein
WD0616	140	33.4579	1776		ABC transporter, permease/ATP-binding protein, putative
WD0617	117	47.2945	1050		L-allo-threonine aldolase, putative
WD0618	88	35.4706	1053		L-allo-threonine aldolase, putative
interG:IG-502	6	31.0564	82		IG-WD0618-WD0619
WD0619	19	6.77105	1191		GlpT/PgpT/UhpT transporter family protein
interG:IG-503	2	49.9339	17		IG-WD0619-WD0620
WD0620	15	4.86741	1308		UDP-glucose 6-dehydrogenase
interG:IG-504	5	33.1592	64		IG-WD0620-WD0621
WD0621	5	2.31933	915		hypothetical protein
interG:IG-505	1	0.878754	483		IG-WD0621-WD0622
WD0622	5	2.32696	912		transcriptional regulator, putative
interG:IG-506	0	0	25		IG-WD0622-WD0623
WD0623	13	6.07007	909		transcriptional regulator, putative
interG:IG-507	2	11.3183	75		IG-WD0623-WD0624
interG:IG-508	0	0	100		IG-WD0624-WD0625
WD0625	1	0.646024	657		DNA repair protein RadC, putative
interG:IG-509	2	5.02293	169		IG-WD0625-WD0626
WD0626	16	7.44628	912		transcriptional regulator, putative
interG:IG-510	48	157.93	129		IG-WD0626-WD0627
WD0627	475	224.758	897		hypothetical protein
WD0628	21	16.5059	540		hypothetical protein
interG:IG-511	34	20.5568	702		IG-WD0628-WD0630
WD0630	125	22.2732	2382		hypothetical protein
interG:IG-512	84	122.941	290		IG-WD0630-WD0631
WD0631	490	145.947	1425		hypothetical protein
interG:IG-513	60	339.55	75		IG-WD0631-WD0632
WD0632	161	19.5186	3501		hypothetical protein
interG:IG-514	52	19.7237	1119		IG-WD0632-WD0633
WD0633	1333	195.028	2901		ankyrin repeat-containing prophage LambdaW1
interG:IG-515	101	105.587	406		IG-WD0633-WD0634
WD0634	1	0.288733	1470		prophage LambdaW5, site-specific recombinase resolvase family protein
WD0635	0	0	441		hypothetical protein
interG:IG-516	0	0	12		IG-WD0635-WD0636
WD0636	1	0.924701	459		ankyrin repeat-containing prophage LambdaW1
interG:IG-517	1	16.9775	25		IG-WD0636-WD0637
WD0637	1	0.676935	627		ankyrin repeat-containing prophage LambdaW1
interG:IG-518	0	0	275		IG-WD0637-WD0638
WD0638	12	4.38696	1161		hypothetical protein
WD0639	11	5.89497	792		prophage LambdaW5, baseplate assembly protein J, putative
interG:IG-519	1	212.219	2		IG-WD0639-WD0640
WD0640	3	3.89393	327		prophage LambdaW5, baseplate assembly protein W, putative
interG:IG-520	2	77.1705	11		IG-WD0640-WD0641
WD0641	3	4.99339	255		hypothetical protein
interG:IG-521	2	121.268	7		IG-WD0641-WD0642
WD0642	3	2.73831	465		prophage LambdaW5, baseplate assembly protein V
WD0643	0	0	477		hypothetical protein
WD0644	0	0	450		prophage LambdaW5, minor tail protein Z, putative
interG:IG-522	8	19.0759	178		IG-WD0644-WD0645
WD0645	19	16.8007	480		reverse transcriptase, truncation
interG:IG-523	18	40.855	187		IG-WD0645-WD0646
WD0646	83	92.4629	381		IS5 family transposase OrfA
interG:IG-524	37	142.765	110		IG-WD0646-WD0647
WD0647	100	124.105	342		IS5 family transposase OrfB
interG:IG-525	30	553.615	23		IG-WD0647-WD0648
interG:IG-526	21	62.769	142		IG-WD0648-WD0649
WD0649	27	7.5344	1521		HlyD family secretion protein
interG:IG-527	3	4.80496	265		IG-WD0649-WD0650
WD0650	132	76.2256	735	fabG	3-oxoacyl-(acyl-carrier-protein) reductase
interG:IG-528	89	353.037	107		IG-WD0650-WD0651
WD0651	118	154.579	324		hypothetical protein
interG:IG-529	33	666.974	21		IG-WD0651-WD0652
WD0652	52	17.2293	1281		M48 family peptidase
interG:IG-530	3	17.934	71		IG-WD0652-WD0653
WD0653	97	62.9518	654		3,4-dihydroxy-2-butanone 4-phosphate synthase, putative
interG:IG-531	42	2971.07	6		IG-WD0653-WD0654
WD0654	127	108.896	495	greA	transcription elongation factor GreA
interG:IG-532	44	2075.03	9		IG-WD0654-WD0655
WD0655	277	76.2447	1542	atpA	F0F1 ATP synthase subunit alpha
WD0656	71	53.7167	561	atpH	ATP synthase F1, delta subunit
interG:IG-533	102	104.32	415		IG-WD0656-WD0657
WD0657	320	316.597	429	rplQ	50S ribosomal protein L17
interG:IG-534	146	8852.56	7		IG-WD0657-WD0658
WD0658	559	222.154	1068	rpoA	DNA-directed RNA polymerase subunit alpha
interG:IG-535	79	1596.7	21		IG-WD0658-WD0659
WD0659	267	292.829	387	rpsK	30S ribosomal protein S11
interG:IG-536	111	2243.46	21		IG-WD0659-WD0660
WD0660	192	220.846	369	rpsM	30S ribosomal protein S13
interG:IG-537	59	424.438	59		IG-WD0660-WD0661
WD0661	75	49.5839	642	adk	adenylate kinase
WD0662	193	61.6377	1329	secY	preprotein translocase subunit SecY
interG:IG-538	80	11318.3	3		IG-WD0662-WD0663
WD0663	210	189.24	471	rplO	50S ribosomal protein L15
interG:IG-539	96	13582	3		IG-WD0663-WD0664
WD0664	292	241.59	513	rpsE	30S ribosomal protein S5
interG:IG-540	61	2157.56	12		IG-WD0664-WD0665
WD0665	111	126.647	372	rplR	50S ribosomal protein L18
interG:IG-541	38	3225.73	5		IG-WD0665-WD0666
WD0666	146	113.494	546	rplF	50S ribosomal protein L6
interG:IG-542	79	2095.66	16		IG-WD0666-WD0667
WD0667	183	196.142	396	rpsH	30S ribosomal protein S8
interG:IG-543	80	1616.91	21		IG-WD0667-WD0668
WD0668	128	175.819	309	rpsN	30S ribosomal protein S14
interG:IG-544	55	1459.01	16		IG-WD0668-WD0669
WD0669	219	174.067	534	rplE	50S ribosomal protein L5
interG:IG-545	97	6861.75	6		IG-WD0669-WD0670
WD0670	252	336.347	318	rplX	50S ribosomal protein L24
WD0671	258	304.181	360	rplN	50S ribosomal protein L14
interG:IG-546	103	3362.85	13		IG-WD0671-WD0672
WD0672	187	334.894	237	rpsQ	30S ribosomal protein S17
WD0673	167	347.457	204	rpmC	50S ribosomal protein L29
interG:IG-547	82	3163.99	11		IG-WD0673-WD0674
WD0674	241	247.076	414	rplP	50S ribosomal protein L16
interG:IG-548	120	3638.04	14		IG-WD0674-WD0675
WD0675	249	171.846	615	rpsC	30S ribosomal protein S3
interG:IG-549	78	848.876	39		IG-WD0675-WD0676
WD0676	186	226.855	348	rplV	50S ribosomal protein L22
interG:IG-550	121	10271.4	5		IG-WD0676-WD0677
WD0677	217	323.169	285	rpsS	30S ribosomal protein S19
interG:IG-551	97	13723.5	3		IG-WD0677-WD0678
WD0678	440	226.367	825	rplB	50S ribosomal protein L2
WD0679	94	138.532	288	rplW	50S ribosomal protein L23
WD0680	213	147	615	rplD	50S ribosomal protein L4
interG:IG-552	106	22495.2	2		IG-WD0680-WD0681
WD0681	473	277.675	723	rplC	50S ribosomal protein L3
interG:IG-553	197	9290.48	9		IG-WD0681-WD0682
WD0682	339	436.014	330	rpsJ	30S ribosomal protein S10
interG:IG-554	164	4971.99	14		IG-WD0682-WD0683
WD0683	1101	398.385	1173	tuf	elongation factor Tu
interG:IG-555	101	549.593	78		IG-WD0683-tRNA-Gly-1
tRNA:tRNA-Gly-1	55	328.79	71		tRNA-Gly
interG:IG-556	50	5305.47	4		IG-tRNA-Gly-1-tRNA-Tyr-1
tRNA:tRNA-Tyr-1	53	271.027	83		tRNA-Tyr
interG:IG-557	51	189.88	114		IG-tRNA-Tyr-1-WD0684
WD0684	29	10.2573	1200	carA	carbamoyl phosphate synthase small subunit
interG:IG-558	28	57.972	205		IG-WD0684-WD0685
WD0685	151	129.475	495		hypothetical protein
interG:IG-559	101	102.067	420		IG-WD0685-WD0686
WD0686	78	24.5777	1347		hypothetical protein
interG:IG-560	25	97.3482	109		IG-WD0686-WD0687
WD0687	17	7.83436	921	glpX	fructose 1,6-bisphosphatase II
interG:IG-561	31	109.646	120		IG-WD0687-WD0688
WD0688	106	137.585	327		hypothetical protein
interG:IG-562	88	35.708	1046		IG-WD0688-WD0690
WD0690	290	44.9387	2739	ppdK	pyruvate phosphate dikinase
interG:IG-563	69	141.479	207		IG-WD0690-WD0691
WD0691	514	491.354	444		hypothetical protein
interG:IG-564	215	633.709	144		IG-WD0691-WD0692
WD0692	178	322.863	234		hypothetical protein
interG:IG-565	66	549.273	51		IG-WD0692-WD0693
WD0693	200	54.8369	1548		reverse transcriptase, putative
WD0694	366	213.092	729		hypothetical protein
interG:IG-566	28	112.116	106		IG-WD0694-WD0695
WD0695	108	33.0017	1389		phosphoglucomutase/phosphomannomutase family protein
WD0696	7	1.75907	1689		hypothetical protein
interG:IG-567	1	7.07397	60		IG-WD0696-WD0697
WD0697	10	9.89366	429		hypothetical protein
interG:IG-568	22	18.3451	509		IG-WD0697-WD0698
interG:IG-569	1	1.34742	315		IG-WD0698-WD0699
WD0699	23	9.6846	1008		peptidase, M22 family protein
interG:IG-570	3	8.16227	156		IG-WD0699-WD0700
WD0700	9	28.2959	135		hypothetical protein
interG:IG-571	4	11.4713	148		IG-WD0700-WD0702
WD0702	2	1.15024	738		hypothetical protein
interG:IG-572	19	24.8133	325		IG-WD0702-WD0704
WD0704	14	56.5917	105		hypothetical protein
interG:IG-573	10	43.31	98		IG-WD0704-WD0705
WD0705	34	12.6921	1137		aminotransferase, class V
interG:IG-574	74	202.635	155		IG-WD0705-WD0706
WD0706	152	92.2955	699		hypothetical protein
interG:IG-575	39	69.5508	238		IG-WD0706-WD0707
WD0707	52	32.6974	675		ABC transporter, ATP-binding protein
interG:IG-576	27	293.842	39		IG-WD0707-WD0708
WD0708	91	83.6014	462		HesB/YadR/YfhF family protein
interG:IG-577	19	171.581	47		IG-WD0708-WD0709
WD0709	37	13.0868	1200		deoxyguanosinetriphosphate triphosphohydrolase, putative
WD0710	9	3.52719	1083	ribD	riboflavin biosynthesis protein RibD
interG:IG-578	4	15.1585	112		IG-WD0710-WD0711
interG:IG-579	10	18.1384	234		IG-WD0711-WD0712
WD0712	18	11.2683	678	rpe	ribulose-phosphate 3-epimerase
interG:IG-580	20	90.3059	94		IG-WD0712-WD0713
WD0713	75	74.2024	429		hypothetical protein
interG:IG-581	26	151.17	73		IG-WD0713-WD0714
WD0714	7	3.57529	831	dapD	2,3,4,5-tetrahydropyridine-2-carboxylate N-succinyltransferase
interG:IG-582	1	70.7397	6		IG-WD0714-WD0715
WD0715	25	37.2314	285		hypothetical protein
WD0716	47	50.7598	393		hypothetical protein
interG:IG-583	16	84.8876	80		IG-WD0716-WD0717
WD0717	14	5.65917	1050		hypothetical protein
interG:IG-584	48	75.1772	271		IG-WD0717-WD0718
interG:IG-585	620	213.251	1234		IG-WD0718-WD0719
WD0719	20	5.38969	1575		penicillin-binding protein
WD0720	9	4.54755	840		polysaccharide deacetylase, putative
interG:IG-586	0	0	122		IG-WD0720-WD0721
WD0721	4	1.12508	1509		Mg chelatase-related protein
interG:IG-587	91	465.348	83		IG-WD0721-WD0722
WD0722	1356	1278.97	450		hypothetical protein
interG:IG-588	123	210.508	248		IG-WD0722-WD0723
WD0723	288	102.12	1197	ftsZ	cell division protein FtsZ
WD0724	26	27.6576	399		hypothetical protein
interG:IG-589	7	118.843	25		IG-WD0724-WD0725
WD0725	31	35.9497	366		hypothetical protein
WD0726	12	11.2434	453		hypothetical protein
interG:IG-590	14	69.0945	86		IG-WD0726-WD0727
WD0727	43	23.1316	789	sdhB	succinate dehydrogenase iron-sulfur subunit
interG:IG-591	8	1131.83	3		IG-WD0727-WD0728
WD0728	43	16.0517	1137		hypothetical protein
interG:IG-592	11	111.162	42		IG-WD0728-WD0729
WD0729	50	27.2076	780		acetyltransferase
WD0730	34	29.8776	483		phosphatidylglycerophosphatase A, putative
interG:IG-593	1	22.3388	19		IG-WD0730-WD0731
WD0731	53	22.861	984	gpsA	glycerol-3-phosphate dehydrogenase (NAD+)
interG:IG-594	49	63.9922	325		IG-WD0731-WD0732
WD0732	131	72.1159	771	ctrA	cell cycle transcriptional regulator
interG:IG-595	9074	57482.8	67		IG-WD0732-WprnpB1
misc_RNA:WprnpB1	62167	90363.1	292		WprnpB1
interG:IG-596	61593	131369	199		IG-WprnpB1-WD0733
WD0733	0	0	2127		hypothetical protein
interG:IG-597	4	7.57925	224		IG-WD0733-WD0734
WD0734	13	11.0134	501	nuoE	NADH dehydrogenase subunit E
WD0735	44	15.3706	1215	tgt	queuine tRNA-ribosyltransferase
interG:IG-598	61	135.553	191		IG-WD0735-WD0736
WD0736	168	224.231	318		hypothetical protein
interG:IG-599	68	4810.3	6		IG-WD0736-WD0737
WD0737	181	60.3957	1272		M16 family peptidase putative
WD0738	149	101.838	621	sodB	superoxide dismutase, Fe
interG:IG-600	461	195.081	1003		IG-WD0738-WD0740
WD0740	58	17.4964	1407	cydA	cytochrome d ubiquinol oxidase, subunit I
WD0741	15	6.22343	1023	cydB	cytochrome d ubiquinol oxidase, subunit II
interG:IG-601	1	28.2959	15		IG-WD0741-WD0742
WD0742	1	4.04227	105		hypothetical protein
interG:IG-602	0	0	130		IG-WD0742-WD0743
WD0743	49	23.5	885	era	GTP-binding protein Era
WD0744	73	37.6934	822		hypothetical protein
interG:IG-603	173	354.724	207		IG-WD0744-WD0745
WD0745	1337	286.603	1980		hypothetical protein
interG:IG-604	166	765.834	92		IG-WD0745-WD0746
WD0746	121	489.114	105		hypothetical protein
interG:IG-605	12	108.367	47		IG-WD0746-WD0747
WD0747	8	29.7851	114		hypothetical protein
interG:IG-606	4	21.766	78		IG-WD0747-WD0748
WD0748	2	1.05189	807		hypothetical protein
interG:IG-607	0	0	31		IG-WD0748-tRNA-Ser-1
tRNA:tRNA-Ser-1	1	4.8786	87		tRNA-Ser
interG:IG-608	1	4.00413	106		IG-tRNA-Ser-1-WD0749
interG:IG-609	68	70.9135	407		IG-WD0749-WD0750
WD0750	81	32.3724	1062		PQQ repeat-containing protein
WD0751	149	45.827	1380	lpdA	alpha keto acid dehydrogenase complex, E3 component, lipoamide dehydrogenase
interG:IG-610	13	2758.85	2		IG-WD0751-WD0752
WD0752	41	18.7118	930		phage integrase family site specific recombinase
WD0753	55	73.4091	318		hypothetical protein
interG:IG-611	36	1018.65	15		IG-WD0753-WD0754
WD0754	205	66.8278	1302		ankyrin repeat-containing protein
interG:IG-612	21	104.861	85		IG-WD0754-WD0755
WD0755	49	21.9382	948	trxB	thioredoxin reductase
WD0756	93	65.7879	600		anti-oxidant AhpCTSA family protein
interG:IG-613	1431	640.686	948		IG-WD0756-WD0757
WD0757	29	14.0993	873		hypothetical protein
interG:IG-614	7	25.8354	115		IG-WD0757-WD0758
WD0758	26	32.5528	339		glutaredoxin family protein
interG:IG-615	18	112.351	68		IG-WD0758-WD0759
WD0759	18	8.18851	933	ribF	riboflavin biosynthesis protein RibF
WD0760	47	41.8209	477	lspA	lipoprotein signal peptidase
interG:IG-616	11	160.994	29		IG-WD0760-WD0761
WD0761	99	31.3343	1341		insulinase family protease
WD0762	123	39.5499	1320		M16 family peptidase putative
interG:IG-617	12	565.917	9		IG-WD0762-WD0763
WD0763	85	64.3088	561		phosphoribosylglycinamide formyltransferase, putative
interG:IG-618	7	9.77324	304		IG-WD0763-WD0764
WD0764	20	20.3567	417		hypothetical protein
WD0765	22	17.585	531		putative monovalent cation/H+ antiporter subunit E
interG:IG-619	6	21.9537	116		IG-WD0765-WD0766
WD0766	660	196.582	1425		ankyrin repeat-containing protein
interG:IG-620	41	145.016	120		IG-WD0766-WD0767
WD0767	19	17.9207	450	smpB	SsrA-binding protein
interG:IG-621	6	424.438	6		IG-WD0767-WD0768
WD0768	26	13.9336	792	lgt	prolipoprotein diacylglyceryl transferase
interG:IG-622	6	3.69076	690		IG-WD0768-WD0770
WD0770	34	8.26511	1746		type I secretion system ATPase
interG:IG-623	1	1.0154	418		IG-WD0770-WD0771
WD0771	3	0.92069	1383		hypothetical protein
interG:IG-624	0	0	4		IG-WD0771-WD0772
WD0772	0	0	609		hypothetical protein
interG:IG-625	0	0	4		IG-WD0772-WD0773
WD0773	13	6.76188	816		hypothetical protein
interG:IG-626	0	0	13		IG-WD0773-tRNA-Arg-3
tRNA:tRNA-Arg-3	0	0	74		tRNA-Arg
interG:IG-627	3	19.0047	67		IG-tRNA-Arg-3-WD0774
WD0774	39	34.2714	483	ssb	single-strand binding protein
interG:IG-628	9	424.438	9		IG-WD0774-WD0775
WD0775	39	18.7677	882	dapA	dihydrodipicolinate synthase
interG:IG-629	15	167.541	38		IG-WD0775-WD0776
WD0776	55	11.7366	1989	ligA	DNA ligase, NAD-dependent
interG:IG-630	7	13.8835	214		IG-WD0776-WD0778
WD0778	62	19.8905	1323	gltX	glutamyl-tRNA synthetase
interG:IG-631	499	442.16	479		IG-WD0778-WD0779
WD0779	202	664.624	129		hypothetical protein
interG:IG-632	1	7.07397	60		IG-WD0779-WD0780
WD0780	80	10.1967	3330	dnaE	DNA polymerase III, alpha subunit
interG:IG-633	22	194.534	48		IG-WD0780-WD0781
WD0781	477	261.572	774		ribosomal protein S6 family protein
WD0782	120	184.538	276	rpsR	30S ribosomal protein S18
interG:IG-634	59	3577.41	7		IG-WD0782-WD0783
WD0783	322	246.25	555	rplI	50S ribosomal protein L9
interG:IG-635	116	8205.8	6		IG-WD0783-WD0784
WD0784	208	377.278	234		hypothetical protein
WD0785	151	273.889	234		hypothetical protein
WD0786	133	43.6584	1293	purB	adenylosuccinate lyase
tRNA:tRNA-Met-1	26	151.17	73		tRNA-Met
interG:IG-636	21	52.4306	170		IG-tRNA-Met-1-WD0787
WD0787	16	5.40255	1257		araM protein
interG:IG-637	9	90.951	42		IG-WD0787-WD0788
WD0788	45	15.9563	1197	dapE	succinyl-diaminopimelate desuccinylase
interG:IG-638	2	7.25535	117		IG-WD0788-WD0789
WD0789	5	3.32111	639	nth	endonuclease III
interG:IG-639	1	14.1479	30		IG-WD0789-WD0790
WD0790	20	8.76033	969		hypothetical protein
interG:IG-640	45	46.813	408		IG-WD0790-WD0791
WD0791	33	9.87065	1419		isocitrate dehydrogenase
interG:IG-641	2	5.85432	145		IG-WD0791-WD0792
WD0792	6	4.79591	531		hypothetical protein
interG:IG-642	5	96.4632	22		IG-WD0792-WD0793
WD0793	20	17.7961	477		hypothetical protein
interG:IG-643	23	58.8077	166		IG-WD0793-WD0795
WD0795	325	105.46	1308	rho	transcription termination factor Rho
interG:IG-644	89	128.051	295		IG-WD0795-WD0796
WD0796	25	17.5969	603		hypothetical protein
interG:IG-645	5	6.41145	331		IG-WD0796-WD0797
WD0797	35	8.2119	1809		peptidyl-prolyl cis-trans isomerse D, putative
interG:IG-646	85	89.9681	401		IG-WD0797-WD0798
WD0798	192	253.869	321	rpsP	30S ribosomal protein S16
interG:IG-647	51	2164.63	10		IG-WD0798-WD0799
WD0799	91	39.1326	987	ispB	octaprenyl-diphosphate synthase
interG:IG-648	11	76.538	61		IG-WD0799-WD0800
WD0800	110	81.9091	570	grpE	heat shock protein GrpE
interG:IG-649	54	1348.21	17		IG-WD0800-WD0801
WD0801	118	50.1338	999	trpS	tryptophanyl-tRNA synthetase
interG:IG-650	16	38.8058	175		IG-WD0801-WD0802
WD0802	12	6.68406	762		alpha/beta fold family hydrolase
WD0803	33	29.3636	477		cytochrome c family protein
interG:IG-651	18	15.5598	491		IG-WD0803-WD0804
WD0804	2	1.77961	477		hypothetical protein
interG:IG-652	0	0	7		IG-WD0804-WD0805
WD0805	0	0	120		hypothetical protein
interG:IG-653	0	0	70		IG-WD0805-WD0806
WD0806	0	0	126		hypothetical protein
interG:IG-654	0	0	3		IG-WD0806-WD0807
WD0807	7	6.87747	432		hypothetical protein
interG:IG-655	36	86.8169	176		IG-WD0807-WD0808
WD0808	55	222.325	105		hypothetical protein
WD0809	39	122.615	135		hypothetical protein
interG:IG-656	5	11.4096	186		IG-WD0809-WD0810
WD0810	0	0	171		hypothetical protein
interG:IG-657	17	131.19	55		IG-WD0810-WD0811
WD0811	52	34.2183	645		hypothetical protein
WD0812	22	26.8323	348		hypothetical protein
interG:IG-658	8	33.2893	102		IG-WD0812-WD0813
WD0813	88	29.433	1269	proS	prolyl-tRNA synthetase
WD0814	6	6.84577	372	acpS	holo-(acyl-carrier-protein) synthase
interG:IG-659	3	115.756	11		IG-WD0814-WD0815
WD0815	12	19.9736	255		hypothetical protein
interG:IG-660	2	7.44628	114		IG-WD0815-WD0816
WD0816	16	4.53641	1497		putative monovalent cation/H+ antiporter subunit D
WD0817	20	12.8036	663		type IV secretion system protein VirB8, putative
interG:IG-661	3	18.7252	68		IG-WD0817-WD0818
WD0818	4	2.57235	660		hypothetical protein
interG:IG-662	1	2.04057	208		IG-WD0818-WD0819
WD0819	24	12.3923	822		DNA polymerase III, subunit, putative
interG:IG-663	17	424.438	17		IG-WD0819-WD0820
WD0820	24	17.324	588		Sua5/YciO/YrdC/YwlC family protein
interG:IG-664	10	35.9693	118		IG-WD0820-WD0821
WD0821	72	64.8822	471		hypothetical protein
interG:IG-665	33	186.753	75		IG-WD0821-WD0822
WD0822	1	0.474763	894	miaA	tRNA delta(2)-isopentenylpyrophosphate transferase
interG:IG-666	1	141.479	3		IG-WD0822-WD0823
WD0823	1	0.512606	828		hypothetical protein
interG:IG-667	1	1.43391	296		IG-WD0823-WD0824
WD0824	18	3.77838	2022	recG	ATP-dependent DNA helicase RecG
interG:IG-668	452	322.43	595		IG-WD0824-WD0825
WD0825	36	76.0187	201		hypothetical protein
interG:IG-669	7	11.0039	270		IG-WD0825-WD0826
WD0826	6	8.84246	288		hypothetical protein
interG:IG-670	6	169.775	15		IG-WD0826-WD0827
WD0827	51	37.5804	576		hypothetical protein
interG:IG-671	25	589.497	18		IG-WD0827-tRNA-Gln-1
tRNA:tRNA-Gln-1	47	265.981	75		tRNA-Gln
WD0828	45	56.8444	336	cutA	periplasmic divalent cation tolerance protein
interG:IG-672	9	23.2923	164		IG-WD0828-WD0829
WD0829	68	95.2534	303		hypothetical protein
WD0830	205	64.5952	1347		hypothetical protein
interG:IG-673	34	22.9062	630		IG-WD0830-WD0831
WD0831	205	84.0674	1035	hflK	hflK protein
interG:IG-674	40	8488.76	2		IG-WD0831-WD0832
WD0832	94	45.7012	873	hflC	hflC protein
interG:IG-675	18	2546.63	3		IG-WD0832-WD0833
WD0833	208	59.0918	1494	htrA	protease DO
interG:IG-676	3	10.9768	116		IG-WD0833-WD0834
interG:IG-677	42	43.7995	407		IG-WD0834-WD0835
WD0835	188	58.9759	1353		hypothetical protein
interG:IG-678	25	116.604	91		IG-WD0835-WD0836
WD0836	31	125.31	105		hypothetical protein
interG:IG-679	127	1456.85	37		IG-WD0836-WD0837
WD0837	800	1741.28	195		hypothetical protein
interG:IG-680	812	10443.7	33		IG-WD0837-WD0838
WD0838	5284	911.679	2460		hypothetical protein
interG:IG-681	369	779.192	201		IG-WD0838-WD0839
WD0839	44	9.78788	1908	uvrB	excinuclease ABC subunit B
interG:IG-682	11	202.992	23		IG-WD0839-WD0840
WD0840	11	47.1598	99		hypothetical protein
interG:IG-683	0	0	272		IG-WD0840-WD0841
WD0841	0	0	303		IS5 family transposase
interG:IG-684	0	0	103		IG-WD0841-WD0842
interG:IG-685	0	0	196		IG-WD0842-WD0843
interG:IG-686	0	0	307		IG-WD0843-WD0844
WD0844	7	7.85996	378		cytochrome c-type biogenesis protein CcmH, putative
WD0845	52	21.2015	1041		hypothetical protein
interG:IG-687	14	2971.07	2		IG-WD0845-WD0846
WD0846	52	61.3077	360	fdx	ferredoxin, iron-sulfur cluster assembly system
interG:IG-688	15	75.7925	84		IG-WD0846-WD0847
WD0847	0	0	108		hypothetical protein
WD0848	2	6.15127	138		hypothetical protein
interG:IG-689	516	299.194	732		IG-WD0848-WD0849
WD0849	40	11.0964	1530	murD	UDP-N-acetylmuramoylalanine--D-glutamate ligase
interG:IG-690	1	70.7397	6		IG-WD0849-WD0850
WD0850	3	2.15451	591		hypothetical protein
interG:IG-691	0	0	4		IG-WD0850-WD0851
WD0851	6	8.662	294		hypothetical protein
WD0852	21	16.2353	549		methyltransferase, putative
interG:IG-692	3	10.437	122		IG-WD0852-WD0853
WD0853	33	22.1271	633		hypothetical protein
WD0854	169	19.2357	3729		hypothetical protein
interG:IG-693	1	4.76897	89		IG-WD0854-WD0855
WD0855	139	19.8043	2979		hypothetical protein
WD0856	101	17.9515	2388		hypothetical protein
interG:IG-694	13	613.077	9		IG-WD0856-WD0857
WD0857	199	33.0451	2556		type IV secretion system protein VirB6
WD0858	202	35.6344	2406		type IV secretion system protein VirB4
interG:IG-695	67	3159.7	9		IG-WD0858-WD0859
WD0859	67	95.7486	297		type IV secretion system protein VirB3, putative
interG:IG-696	23	90.3896	108		IG-WD0859-WD0860
WD0860	112	30.9486	1536	lysK	lysyl-tRNA synthetase
interG:IG-697	443	303.758	619		IG-WD0860-WD0861
WD0861	20	52.3997	162		hypothetical protein
interG:IG-698	26	69.4049	159		IG-WD0861-WD0862
WD0862	81	13.0522	2634	alaS	alanyl-tRNA synthetase
interG:IG-699	1	2.57235	165		IG-WD0862-WD0863
WD0863	21	20.0748	444		hypothetical protein
interG:IG-700	115	498.065	98		IG-WD0863-WD0864
WD0864	179	367.026	207	rpmI	ribosomal protein L35
interG:IG-701	180	3819.94	20		IG-WD0864-WD0865
WD0865	285	330.505	366	rplT	50S ribosomal protein L20
interG:IG-702	87	3077.18	12		IG-WD0865-WD0866
WD0866	95	44.8018	900	fmt	methionyl-tRNA formyltransferase
interG:IG-703	3	15.9164	80		IG-WD0866-WD0867
WD0867	65	18.2463	1512	purH	phosphoribosylaminoimidazolecarboxamide formyltransferase/IMP cyclohydrolase
interG:IG-704	577	303.471	807		IG-WD0867-tRNA-Asn-1
tRNA:tRNA-Asn-1	17	100.215	72		tRNA-Asn
interG:IG-705	20	257.235	33		IG-tRNA-Asn-1-WD0868
WD0868	86	23.9985	1521	pgm	phosphoglyceromutase
interG:IG-706	12	130.596	39		IG-WD0868-WD0869
WD0869	88	38.0739	981	fabD	malonyl CoA-acyl carrier protein transacylase
interG:IG-707	39	129.321	128		IG-WD0869-WD0870
WD0870	51	106.109	204		ribosomal protein L31, putative
interG:IG-708	46	513.793	38		IG-WD0870-WD0871
WD0871	58	30.9653	795	ppnK	inorganic polyphosphate/ATP-NAD kinase
interG:IG-709	19	97.1605	83		IG-WD0871-WD0872
WD0872	134	41.943	1356		hypothetical protein
interG:IG-710	68	120.257	240		IG-WD0872-WD0873
interG:IG-711	17	400.858	18		IG-WD0873-WD0874
interG:IG-712	14	69.0945	86		IG-WD0874-WD0875
WD0875	42	60.0215	297		IS5 family transposase
interG:IG-713	74	206.634	152		IG-WD0875-WD0876
WD0876	64	192.653	141		hypothetical protein
interG:IG-714	57	361.089	67		IG-WD0876-WD0877
WD0877	43	160.095	114		hypothetical protein
interG:IG-715	506	367.121	585		IG-WD0877-tRNA-Gly-2
tRNA:tRNA-Gly-2	0	0	73		tRNA-Gly
interG:IG-716	2	4.71598	180		IG-tRNA-Gly-2-WD0878
WD0878	39	26.6555	621		3'-5' exonuclease
interG:IG-717	29	96.9189	127		IG-WD0878-WD0879
WD0879	41	53.7097	324	trx	thioredoxin
interG:IG-718	18	181.902	42		IG-WD0879-tRNA-Met-2
tRNA:tRNA-Met-2	60	330.731	77		tRNA-Met
interG:IG-719	56	354.754	67		IG-tRNA-Met-2-WD0880
WD0880	159	102.251	660		coenzyme PQQ synthesis protein C, putative
interG:IG-720	11	119.713	39		IG-WD0880-WD0881
interG:IG-721	0	0	77		IG-WD0882-WD0883
WD0883	1	0.710951	597		dihydropteroate synthase, putative
WD0884	4	3.53698	480	folA	dihydrofolate reductase
WD0885	3	1.72536	738		hypothetical protein
interG:IG-722	0	0	16		IG-WD0885-WD0886
WD0886	65	199.916	138		hypothetical protein
interG:IG-723	279	176.48	671		IG-WD0886-WD0887
WD0887	30	9.41104	1353	radA	DNA repair protein RadA
WD0888	29	13.4964	912	ftsY	cell division ABC transporter, periplasmic substrate-binding protein FtsY
interG:IG-724	27	59.9991	191		IG-WD0888-WD0889
WD0889	104	114.952	384		scaffold protein
interG:IG-725	77	2723.48	12		IG-WD0889-WD0890
WD0890	124	127.126	414		HesB/YadR/YfhF family protein
WD0891	71	65.6538	459	hscB	co-chaperone Hsc20
WD0892	207	50.2337	1749	hscA	chaperone protein HscA
interG:IG-726	20	1212.68	7		IG-WD0892-WD0893
WD0893	113	64.2055	747	lepB	signal peptidase I
interG:IG-727	30	24.4398	521		IG-WD0893-WD0894
WD0894	9	22.3388	171		hypothetical protein
interG:IG-728	20	33.0302	257		IG-WD0894-WD0895
WD0895	41	19.5968	888	pyrB	aspartate carbamoyltransferase catalytic subunit
interG:IG-729	2	13.6915	62		IG-WD0895-WD0896
WD0896	4	18.2554	93		hypothetical protein
interG:IG-730	12	106.109	48		IG-WD0896-WD0897
WD0897	108	44.6777	1026		iron compound ABC transporter, periplasmic iron compound-binding protein
interG:IG-731	569	786.662	307		IG-WD0897-WD0898
WD0898	74	91.8375	342		hypothetical protein
interG:IG-732	9	19.9997	191		IG-WD0898-WD0899
WD0899	3	4.37565	291		hypothetical protein
interG:IG-733	2	18.0612	47		IG-WD0899-WD0900
interG:IG-734	0	0	216		IG-WD0900-WD0901
interG:IG-735	1	2.60391	163		IG-WD0901-WD0902
interG:IG-736	45	74.6082	256		IG-WD0902-WD0903
interG:IG-737	1	4.99339	85		IG-WD0903-WD0904
WD0904	137	222.789	261		hypothetical protein
interG:IG-738	140	4951.78	12		IG-WD0904-WD0905
WD0905	303	471.079	273	rpsO	30S ribosomal protein S15
interG:IG-739	255	7730.83	14		IG-WD0905-WD0906
WD0906	785	146.519	2274	pnp	polynucleotide phosphorylase/polyadenylase
interG:IG-740	30	62.1129	205		IG-WD0906-WD0907
WD0907	18	19.7413	387		transposase, degenerate
interG:IG-741	0	0	25		IG-WD0907-WD0908
interG:IG-742	36	171.683	89		IG-WD0908-WD0909
WD0909	76	94.3195	342		IS5 family transposase OrfB
interG:IG-743	36	138.907	110		IG-WD0909-WD0910
WD0910	83	92.4629	381		IS5 family transposase OrfA
interG:IG-744	14	94.3195	63		IG-WD0910-WD0911
interG:IG-745	2	7.25535	117		IG-WD0911-WD0912
WD0912	23	3.6521	2673		hypothetical protein
interG:IG-746	4	7.54556	225		IG-WD0912-WD0913
WD0913	66	9.03934	3099		phosphoribosylformylglycinamidine synthase II domain-containing protein
interG:IG-747	12	53.6132	95		IG-WD0913-WD0914
WD0914	95	78.5996	513		hypothetical protein
interG:IG-748	71	602.702	50		IG-WD0914-WD0915
WD0915	92	276.938	141		hypothetical protein
interG:IG-749	49	48.9352	425		IG-WD0915-WD0916
WD0916	113	17.1536	2796	uvrA	excinuclease ABC, A subunit
interG:IG-750	3	23.5799	54		IG-WD0916-WD0917
WD0917	7	9.43195	315		hypothetical protein
interG:IG-751	11	20.5675	227		IG-WD0917-WD0918
WD0918	43	58.4963	312		competence protein F, interruption-N
WD0919	79	98.0427	342		IS5 family transposase OrfB
interG:IG-752	36	138.907	110		IG-WD0919-WD0920
WD0920	83	92.4629	381		IS5 family transposase OrfA
interG:IG-753	13	62.7011	88		IG-WD0920-WD0921
interG:IG-754	95	69.8815	577		IG-WD0921-WD0923
WD0923	40	56.5917	300		hypothetical protein
WD0924	86	23.1757	1575	murE	UDP-N-acetylmuramoylalanyl-D-glutamate--2, 6-diaminopimelate ligase
WD0925	74	25.9145	1212	metC	cystathionine beta-lyase
interG:IG-755	4	242.536	7		IG-WD0925-WD0926
WD0926	26	38.7207	285		bolA protein, putative
interG:IG-756	36	193.415	79		IG-WD0926-WD0928
WD0928	363	80.1201	1923	dnaK	dnaK protein
interG:IG-757	24	118.448	86		IG-WD0928-WD0929
WD0929	243	58.4685	1764		ribonuclease, Rne/Rng family protein
interG:IG-758	23	65.5173	149		IG-WD0929-WD0930
WD0930	94	198.493	201	rpmG	50S ribosomal protein L33
interG:IG-759	65	1103.54	25		IG-WD0930-WD0931
WD0931	92	141.479	276		hypothetical protein
interG:IG-760	117	155.185	320		IG-WD0931-WD0932
WD0932	30	51.1371	249		IS5 family transposase
interG:IG-761	13	275.885	20		IG-WD0932-WD0933
WD0933	83	92.4629	381		IS5 family transposase OrfA
interG:IG-762	37	142.765	110		IG-WD0933-WD0934
WD0934	96	119.14	342		IS5 family transposase OrfB
interG:IG-763	36	151.285	101		IG-WD0934-WD0935
interG:IG-764	5	9.47406	224		IG-WD0935-WD0937
WD0937	28	13.4742	882		cation ABC transporter, periplasmic cation-binding protein, putative
interG:IG-765	7	82.5296	36		IG-WD0937-WD0938
WD0938	23	14.026	696		cation ABC transporter, ATP-binding protein, putative
WD0939	31	9.19467	1431		ubiquinone biosynthesis protein AarF, putative
interG:IG-766	10	26.3626	161		IG-WD0939-WD0940
WD0940	7	27.5099	108		hypothetical protein
interG:IG-767	1	2.88733	147		IG-WD0940-WD0941
interG:IG-768	15	35.9693	177		IG-WD0941-WD0942
WD0942	47	12.3597	1614		hypothetical protein
interG:IG-769	1	2.70343	157		IG-WD0942-WD0943
interG:IG-770	0	0	216		IG-WD0943-WD0944
interG:IG-771	1	2.60391	163		IG-WD0944-WD0945
interG:IG-772	2	33.955	25		IG-WD0945-WD0946
WD0946	47	79.161	252		hypothetical protein
interG:IG-773	15	13.3751	476		IG-WD0946-WD0947
WD0947	5	5.20145	408		IS5 family transposase
interG:IG-774	2	2.43231	349		IG-WD0947-WD0948
WD0948	11	4.77384	978		quinone oxidoreductase, putative
interG:IG-775	4	9.98678	170		IG-WD0948-WD0949
WD0949	77	60.8598	537		cytochrome C oxidase assembly protein
WD0950	388	227.776	723		hypothetical protein
interG:IG-776	136	730.678	79		IG-WD0950-WD0951
WD0951	5	2.7741	765		RNA methyltransferase
interG:IG-777	1	4.61346	92		IG-WD0951-WD0952
WD0952	9	7.62463	501		Smr domain-containing protein
interG:IG-778	6	9.16053	278		IG-WD0952-WD0953
WD0953	7	22.5081	132		hypothetical protein
interG:IG-779	6	6.33489	402		IG-WD0953-WD0954
WD0954	20	8.2017	1035	asd	aspartate-semialdehyde dehydrogenase
interG:IG-780	23	54.5367	179		IG-WD0954-WD0955
WD0955	51	52.2858	414		hypothetical protein
interG:IG-781	20	26.5274	320		IG-WD0955-WD0956
interG:IG-782	20	39.8533	213		IG-WD0956-WD0957
WD0957	70	24.0377	1236		amino acid permease family protein
interG:IG-783	20	48.786	174		IG-WD0957-WD0958
WD0958	154	44.5559	1467		hypothetical protein
interG:IG-784	26	82.9728	133		IG-WD0958-WD0959
WD0959	43	90.8002	201		hypothetical protein
interG:IG-785	1	4.61346	92		IG-WD0959-WD0960
WD0960	30	10.911	1167	lysC	aspartate kinase
interG:IG-786	13	60.634	91		IG-WD0960-WD0961
interG:IG-787	15	30.1733	211		IG-WD0961-WD0962
interG:IG-788	7	13.3232	223		IG-WD0962-WD0963
WD0963	120	26.5689	1917	uvrD	helicase II - UvrD/PcrA
interG:IG-789	2	6.68406	127		IG-WD0963-WD0964
WD0964	1	0.989366	429		hypothetical protein
interG:IG-790	7	15.4743	192		IG-WD0964-WD0965
WD0965	53	38.2572	588	nuoJ	NADH dehydrogenase I, J subunit
WD0966	38	52.1963	309	nuoK	NADH dehydrogenase I, K subunit
WD0967	128	29.4461	1845	nuoL	NADH dehydrogenase I, L subunit
interG:IG-791	11	1556.27	3		IG-WD0967-WD0968
WD0968	83	24.4133	1443	nuoM	NADH dehydrogenase I, M subunit
WD0969	75	23.3208	1365		NADH dehydrogenase I, N subunit, putative
interG:IG-792	6	149.802	17		IG-WD0969-WD0970
WD0970	17	6.91135	1044		biotin protein ligase, putative
WD0971	7	21.5295	138		hypothetical protein
WD0972	14	15.1199	393	ccmE	cytochrome c-type biogenesis protein CcmE
interG:IG-793	7	41.2648	72		IG-WD0972-WD0973
WD0973	24	27.164	375		hypothetical protein
interG:IG-794	8	35.0052	97		IG-WD0973-WD0974
WD0974	39	34.0598	486		hypothetical protein
interG:IG-795	16	165.634	41		IG-WD0974-WD0975
WD0975	96	28.4738	1431		hypothetical protein
interG:IG-796	14	23.1211	257		IG-WD0975-tRNA-Ala-1
tRNA:tRNA-Ala-1	1	5.58471	76		tRNA-Ala
interG:IG-797	3	3.73406	341		IG-tRNA-Ala-1-tRNA-Lys-1
tRNA:tRNA-Lys-1	9	52.328	73		tRNA-Lys
interG:IG-798	9	201.05	19		IG-tRNA-Lys-1-WD0976
WD0976	95	32.1544	1254		NADH dehydrogenase I subunit F
interG:IG-799	13	197.06	28		IG-WD0976-WD0977
WD0977	37	30.2586	519	infC	translation initiation factor IF-3
interG:IG-800	12	424.438	12		IG-WD0977-WD0978
WD0978	134	29.9026	1902	thrS	threonyl-tRNA synthetase
WD0979	81	119.373	288		hypothetical protein
interG:IG-801	24	88.5784	115		IG-WD0979-WD0980
WD0980	54	44.9405	510	nuoI	NADH dehydrogenase subunit I
interG:IG-802	0	0	104		IG-WD0980-WD0981
WD0981	27	7.5048	1527	trmE	tRNA modification GTPase TrmE
interG:IG-803	0	0	47		IG-WD0981-tRNA-Ser-2
tRNA:tRNA-Ser-2	1	4.82316	88		tRNA-Ser
interG:IG-804	4	10.1057	168		IG-tRNA-Ser-2-WD0982
WD0982	48	20.0325	1017		pyridine nucleotide-disulphide oxidoreductase family protein
interG:IG-805	383	455.349	357		IG-WD0982-WD0983
WD0983	218	856.736	108		hypothetical protein
interG:IG-806	61	323.634	80		IG-WD0983-WD0984
WD0984	49	96.2845	216		hypothetical protein
interG:IG-807	6	31.4398	81		IG-WD0984-WD0985
WD0985	41	18.1839	957	fabH	3-oxoacyl-(acyl-carrier-protein) synthase III
WD0986	520	212.628	1038	plsX	putative glycerol-3-phosphate acyltransferase PlsX
interG:IG-808	421	17868.8	10		IG-WD0986-WD0987
WD0987	427	990.355	183	rpmF	50S ribosomal protein L32
interG:IG-809	411	191.697	910		IG-WD0987-WD0989
WD0989	34	18.4303	783		hypothetical protein
WD0990	19	11.4876	702		ABC transporter, ATP-binding protein
interG:IG-810	65	86.214	320		IG-WD0990-WD0991
WD0991	185	157.673	498		hypothetical protein
interG:IG-811	72	424.438	72		IG-WD0991-WD0992
WD0992	77	28.0771	1164	dxr	1-deoxy-D-xylulose 5-phosphate reductoisomerase
interG:IG-812	31	47.1598	279		IG-WD0992-WD0993
WD0993	303	289.65	444		hypothetical protein
interG:IG-813	215	633.709	144		IG-WD0993-WD0994
WD0994	178	322.863	234		hypothetical protein
interG:IG-814	66	549.273	51		IG-WD0994-WD0995
WD0995	202	55.3853	1548		reverse transcriptase
WD0996	236	125.053	801		hypothetical protein
interG:IG-815	26	324.57	34		IG-WD0996-WD0997
WD0997	169	57.476	1248	iscS	cysteine desulfurase
interG:IG-816	52	77.1705	286		IG-WD0997-WD0998
WD0998	81	24.228	1419	tldD	tldD protein
interG:IG-817	2	13.6915	62		IG-WD0998-tRNA-Leu-5
tRNA:tRNA-Leu-5	2	9.98678	85		tRNA-Leu
interG:IG-818	2	12.1268	70		IG-tRNA-Leu-5-WD0999
WD0999	5	4.26143	498		hypothetical protein
interG:IG-819	3	5.03286	253		IG-WD0999-WD1000
WD1000	14	8.39284	708		uroporphyrinogen-III synthase, putative
WD1001	23	12.5155	780	xth	exodeoxyribonuclease III
interG:IG-820	18	293.842	26		IG-WD1001-WD1002
WD1002	245	101.948	1020		hypothetical protein
interG:IG-821	64	543.281	50		IG-WD1002-WD1003
WD1003	41	6.7528	2577	polA	DNA polymerase I
interG:IG-822	37	73.3841	214		IG-WD1003-WD1004
interG:IG-823	24	43.9074	232		IG-WD1004-WD1005
WD1005	23	12.0967	807		hypothetical protein
interG:IG-824	4	339.55	5		IG-WD1005-WD1006
WD1006	52	34.2183	645		phospholipase/carboxylesterase family protein
interG:IG-825	128	136.846	397		IG-WD1006-WD1007
WD1007	303	366.395	351		hypothetical protein
interG:IG-826	86	304.181	120		IG-WD1007-WD1008
WD1008	29	7.37932	1668		aminopeptidase P
interG:IG-827	11	583.602	8		IG-WD1008-WD1009
WD1009	70	15.3543	1935	gidA	tRNA uridine 5-carboxymethylaminomethyl modification enzyme GidA
interG:IG-828	8	18.1578	187		IG-WD1009-tRNA-His-1
tRNA:tRNA-His-1	0	0	76		tRNA-His
interG:IG-829	0	0	150		IG-tRNA-His-1-WD1010
WD1010	6	1.71144	1488	mviN	integral membrane protein MviN
interG:IG-830	0	0	3		IG-WD1010-WD1011
WD1011	12	2.00207	2544		hypothetical protein
interG:IG-831	1	7.85996	54		IG-WD1011-WD1012
WD1012	5	1.77738	1194		HK97 family phage portal protein
interG:IG-832	39	34.9221	474		IG-WD1012-WD1013
WD1013	44	79.8088	234		hypothetical protein
interG:IG-833	7	11.8369	251		IG-WD1013-WD1014
WD1014	8	5.49434	618	lipB	lipoyltransferase
WD1015	27	11.7176	978		hypothetical protein
interG:IG-834	74	88.9757	353		IG-WD1015-WD1016
WD1016	6	1.7395	1464		phage uncharacterized protein
interG:IG-835	1723	814.373	898		IG-WD1016-WD1018
WD1018	25	13.2969	798		phosphoribosylformylglycinamidine synthase I, putative
interG:IG-836	5	353.698	6		IG-WD1018-WD1019
WD1019	59	20.0175	1251		phosphate ABC transporter, permease protein, putative
interG:IG-837	19	168.007	48		IG-WD1019-WD1020
WD1020	79	183.227	183		hypothetical protein
interG:IG-838	85	751.609	48		IG-WD1020-WD1021
WD1021	233	261.624	378	rplS	50S ribosomal protein L19
WD1022	164	97.9013	711	trmD	tRNA (guanine-N1)-methyltransferase
interG:IG-839	17	97.506	74		IG-WD1022-WD1023
WD1023	34	19.9597	723	purC	phosphoribosylaminoimidazole-succinocarboxamide synthase
WD1024	51	20.8539	1038	purM	phosphoribosylaminoimidazole synthetase
interG:IG-840	2	6.38253	133		IG-WD1024-WD1025
WD1025	2	2.88733	294		hypothetical protein
interG:IG-841	1	5.30547	80		IG-WD1025-WD1026
WD1026	1	1.52128	279		hypothetical protein
interG:IG-842	1	6.43088	66		IG-WD1026-WD1027
WD1027	8	4.14591	819		CBS domain-containing protein
interG:IG-843	3	3.16745	402		IG-WD1027-WD1028
WD1028	22	9.18155	1017	hemE	uroporphyrinogen decarboxylase
interG:IG-844	6	37.4504	68		IG-WD1028-WD1029
WD1029	91	32.3483	1194	aspC	aspartate aminotransferase
interG:IG-845	14	132.047	45		IG-WD1029-WD1030
WD1030	9	7.81174	489		hypothetical protein
interG:IG-846	2	5.978	142		IG-WD1030-WD1031
WD1031	5	13.0999	162		hypothetical protein
interG:IG-847	278	561.875	210		IG-WD1031-WD1032
interG:IG-848	12	67.9101	75		IG-WD1032-WD1033
WD1033	411	141.824	1230		permease, putative
interG:IG-849	21	66.0237	135		IG-WD1033-WD1034
WD1034	168	58.3993	1221		hypothetical protein
interG:IG-850	42	445.66	40		IG-WD1034-WD1035
WD1035	125	41.5139	1278	glyA	serine hydroxymethyltransferase
interG:IG-851	464	451.695	436		IG-WD1035-WD1036
WD1036	15	50.5283	126		hypothetical protein
interG:IG-852	7	110.039	27		IG-WD1036-WD1037
WD1037	9	28.939	132		hypothetical protein
interG:IG-853	2	3.89393	218		IG-WD1037-WD1038
WD1038	6	22.9426	111		hypothetical protein
interG:IG-854	6	87.8147	29		IG-WD1038-WD1039
WD1039	44	13.1055	1425		hypothetical protein
interG:IG-855	8	4.94971	686		IG-WD1039-WD1041
WD1041	14	1.75439	3387		surface protein-related protein
interG:IG-856	1	1.69775	250		IG-WD1041-tRNA-Val-1
tRNA:tRNA-Val-1	26	151.17	73		tRNA-Val
interG:IG-857	26	424.438	26		IG-tRNA-Val-1-WD1042
WD1042	59	27.9173	897		cation efflux family protein
interG:IG-858	36	293.842	52		IG-WD1042-WD1043
WD1043	331	141.908	990		hypothetical protein
WD1044	259	118.204	930		hypothetical protein
WD1045	47	34.4535	579		hypothetical protein
interG:IG-859	27	954.985	12		IG-WD1045-WD1046
WD1046	239	69.1484	1467		sodium/alanine symporter family protein
WD1047	36	11.3689	1344		sodium/alanine symporter family protein
interG:IG-860	2	38.5853	22		IG-WD1047-WD1048
WD1048	46	25.3231	771		CDP-diacylglycerol--serine O-phosphatidyltransferase, putative
WD1049	83	50.8346	693		phosphatidylserine decarboxylase
interG:IG-861	18	40.855	187		IG-WD1049-WD1050
WD1050	154	61.2017	1068	recA	recombinase A
interG:IG-862	41	27.8877	624		IG-WD1050-WD1051
WD1051	117	51.5672	963		DnaJ domain-containing protein
WD1052	35	11.5158	1290	folC	folylpolyglutamate synthase
WD1053	3	2.15451	591		hypothetical protein
interG:IG-863	185	265.274	296		IG-WD1053-WD1054
WD1054	65	59.7153	462		hypothetical protein
interG:IG-864	0	0	54		IG-WD1054-WD1055
WD1055	50	30.102	705		hypothetical protein
interG:IG-865	16	234.173	29		IG-WD1055-WD1056
WD1056	470	715.003	279		hypothetical protein
interG:IG-866	449	762.291	250		IG-WD1056-WD1057
WD1057	7	4.58498	648		O-methyltransferase family protein
WD1058	12	7.78785	654		glutathione S-transferase family protein
WD1059	26	27.4512	402		hypothetical protein
interG:IG-867	82	202.348	172		IG-WD1059-WD1060
WD1060	359	95.1144	1602	dnaX	DNA polymerase III, gamma and tau subunits
interG:IG-868	159	22495.2	3		IG-WD1060-WD1061
WD1061	187	238.348	333		hypothetical protein
interG:IG-869	454	327.156	589		IG-WD1061-WD1063
WD1063	2271	1350	714		surface antigen Wsp
interG:IG-870	280	373.719	318		IG-WD1063-WD1064
WD1064	107	50.7996	894	rpoH	heat shock sigma factor RpoH
WD1065	26	22.1594	498		hypothetical protein
interG:IG-871	67	155.395	183		IG-WD1065-WD1067
WD1067	126	48.706	1098	dnaN	DNA polymerase III, beta subunit
interG:IG-872	19	102.08	79		IG-WD1067-WD1068
WD1068	3	1.72536	738	truA	tRNA pseudouridine synthase A
interG:IG-873	3	31.0564	41		IG-WD1068-WD1069
WD1069	12	33.2893	153		hypothetical protein
interG:IG-874	19	28.3955	284		IG-WD1069-WD1070
WD1070	121	67.664	759	petC	ubiquinol-cytochrome c reductase, cytochrome c1
interG:IG-875	137	167.573	347		IG-WD1070-WD1071
WD1071	237	81.7819	1230	petB	ubiquinol-cytochrome c reductase, cytochrome b
interG:IG-876	53	216.3	104		IG-WD1071-WD1072
WD1072	3	7.44628	171		DnaJ domain-containing protein
interG:IG-877	6	24.4868	104		IG-WD1072-WD1073
WD1073	22	6.25009	1494		N-acetylmuramoyl-L-alanine amidase
interG:IG-878	2	44.6777	19		IG-WD1073-WD1074
WD1074	3	4.12076	309		DnaJ domain-containing protein
interG:IG-879	1	4.24438	100		IG-WD1074-WD1075
WD1075	54	39.7911	576		NifU domain-containing protein
WD1076	89	30.7865	1227	hisS	histidyl-tRNA synthetase
interG:IG-880	2	42.4438	20		IG-WD1076-WD1077
WD1077	44	24.8012	753	surE	stationary-phase survival protein SurE
interG:IG-881	921	1034.15	378		IG-WD1077-WD1078
WD1078	933	2588.24	153		hypothetical protein
interG:IG-882	706	1483.43	202		IG-WD1078-WD1079
WD1079	23	43.9733	222		hypothetical protein
interG:IG-883	25	24.6194	431		IG-WD1079-WD1080
WD1080	84	26.5274	1344	ffh	signal recognition particle protein
WD1081	28	7.54556	1575		putative monovalent cation/H+ antiporter subunit D
interG:IG-884	3	4.42123	288		IG-WD1081-WD1082
WD1082	13	1.91387	2883		hypothetical protein
interG:IG-885	1	9.43195	45		IG-WD1082-WD1083
WD1083	26	25.5449	432	fabZ	(3R)-hydroxymyristoyl-ACP dehydratase
interG:IG-886	14	1485.53	4		IG-WD1083-WD1084
WD1084	60	46.1346	552		hypothetical protein
WD1085	193	35.052	2337		surface antigen
interG:IG-887	28	1485.53	8		IG-WD1085-WD1086
WD1086	161	61.0675	1119		membrane-associated zinc metalloprotease, putative
interG:IG-888	5	21.4363	99		IG-WD1086-WD1087
WD1087	6	9.1277	279		hypothetical protein
WD1088	13	16.8737	327		hypothetical protein
interG:IG-889	16	94.3195	72		IG-WD1088-WD1089
WD1089	63	95.8408	279		HU family DNA-binding protein
interG:IG-890	55	804.969	29		IG-WD1089-WD1090
WD1090	410	105.275	1653	rpsA	30S ribosomal protein S1
interG:IG-891	17	51.9097	139		IG-WD1090-WD1091
WD1091	0	0	666		methyltransferase, putative
interG:IG-892	14	20.561	289		IG-WD1091-WD1092
WD1092	10	37.2314	114		hypothetical protein
interG:IG-893	6	34.8853	73		IG-WD1092-WD1093
WD1093	11	7.20497	648	ccmB	heme exporter protein CcmB
interG:IG-894	5	20.0207	106		IG-WD1093-WD1094
WD1094	7	7.55996	393		dnaK suppressor protein, putative
interG:IG-895	3	4.61346	276		IG-WD1094-WD1095
WD1095	0	0	234		hypothetical protein
interG:IG-896	1	6.73711	63		IG-WD1095-WD1096
WD1096	1	1.48926	285		hypothetical protein
interG:IG-897	67	48.1173	591		IG-WD1096-WD1097
WD1097	69	139.458	210		hypothetical protein
interG:IG-898	45	145.799	131		IG-WD1097-WD1098
WD1098	16	5.12142	1326	engA	GTP-binding protein EngA
WD1099	43	34.9633	522		DsbB family disulfide bond formation protein
WD1100	30	23.4496	543		Coq7 family protein
interG:IG-899	43	31.467	580		IG-WD1100-WD1102
WD1102	14	6.05722	981	mraY	phospho-N-acetylmuramoyl-pentapeptide- transferase
interG:IG-900	5	353.698	6		IG-WD1102-WD1103
WD1103	44	31.2819	597	rnhB	ribonuclease HII
interG:IG-901	26	3678.46	3		IG-WD1103-WD1104
WD1104	99	53.6646	783		hypothetical protein
interG:IG-902	27	61.945	185		IG-WD1104-WD1105
WD1105	48	44.6777	456		ABC transporter, periplasmic substrate-binding protein, putative
interG:IG-903	21	4456.6	2		IG-WD1105-WD1106
WD1106	27	36.3804	315		hypothetical protein
interG:IG-904	7	46.4229	64		IG-WD1106-WD1107
WD1107	9	2.60391	1467		putative monovalent cation/H+ antiporter subunit D
interG:IG-905	1	8.00826	53		IG-WD1107-WD1108
WD1108	16	6.15127	1104	rodA	rod shape-determining protein RodA
interG:IG-906	7	118.843	25		IG-WD1108-WD1109
WD1109	103	31.5419	1386	purF	amidophosphoribosyltransferase
WD1110	34	25.3174	570	mpg	3-methyladenine DNA glycosylase
interG:IG-907	18	254.663	30		IG-WD1110-WD1111
WD1111	168	73.3596	972		hypothetical protein
interG:IG-908	2	36.9076	23		IG-WD1111-WD1112
WD1112	40	17.3063	981	ruvB	Holliday junction DNA helicase B
WD1113	27	19.9997	573	ruvA	Holliday junction DNA helicase RuvA
interG:IG-909	1523	724.685	892		IG-WD1113-WD1114
interG:IG-910	67	71.4506	398		IG-WD1114-WD1115
WD1115	161	54.6239	1251	tyrS	tyrosyl-tRNA synthetase
WD1116	64	113.183	240		hypothetical protein
WD1117	35	46.7149	318		iojap-related protein
interG:IG-911	11	38.269	122		IG-WD1117-WD1118
WD1118	7	4.40158	675		hypothetical protein
WD1119	5	4.33986	489		dinucleoside polyphosphate hydrolase
WD1120	13	7.1845	768		TatD family deoxyribonuclease
interG:IG-912	7	110.039	27		IG-WD1120-WD1121
WD1121	103	45.9696	951	mdh	malate dehydrogenase
interG:IG-913	37	5234.73	3		IG-WD1121-WD1122
WD1122	90	66.6656	573	nuoC	NADH dehydrogenase I, C subunit
WD1123	145	121.388	507	nuoB	NADH dehydrogenase subunit B
interG:IG-914	68	9620.59	3		IG-WD1123-WD1124
WD1124	131	157.066	354	nuoA	NADH dehydrogenase I, A subunit
interG:IG-915	11	259.379	18		IG-WD1124-WD1125
WD1125	162	186.339	369		HIT family protein
interG:IG-916	142	20090.1	3		IG-WD1125-WD1126
WD1126	410	674.494	258		hypothetical protein
interG:IG-917	310	8223.49	16		IG-WD1126-WD1127
WD1127	827	457.045	768		hypothetical protein
interG:IG-918	369	855.834	183		IG-WD1127-WD1128
WD1128	13	3.60634	1530	murF	UDP-N-acetylmuramoylalanyl-D-glutamyl-2, 6-diaminopimelate--D-alanyl-D-alanyl ligase
interG:IG-919	6	50.9326	50		IG-WD1128-WD1129
WD1129	24	10.7114	951		NADH-ubiquinone oxidoreductase, putative
interG:IG-920	0	0	8		IG-WD1129-tRNA-Arg-4
tRNA:tRNA-Arg-4	0	0	74		tRNA-Arg
interG:IG-921	626	220.131	1207		IG-tRNA-Arg-4-WD1131
interG:IG-922	3	24.9669	51		IG-WD1131-WD1132
WD1132	5	2.38985	888		phage uncharacterized protein
interG:IG-923	1	1.53782	276		IG-WD1132-WD1133
WD1133	59	10.217	2451	topA	DNA topoisomerase I
interG:IG-924	10	157.199	27		IG-WD1133-WD1134
WD1134	16	45.2734	150		hypothetical protein
WD1135	34	17.4286	828		rhodanese domain-containing protein
interG:IG-925	2	6.58043	129		IG-WD1135-WD1136
WD1136	7	1.85808	1599		iron compound ABC transporter, permease protein, putative
interG:IG-926	6	254.663	10		IG-WD1136-WD1137
WD1137	212	116.707	771		hypothetical protein
WD1138	200	54.8369	1548		reverse transcriptase, putative
interG:IG-927	66	549.273	51		IG-WD1138-WD1139
WD1139	180	326.491	234		hypothetical protein
interG:IG-928	226	666.132	144		IG-WD1139-WD1140
WD1140	309	295.386	444		hypothetical protein
interG:IG-929	27	48.9736	234		IG-WD1140-WD1141
WD1141	35	36.9536	402	apaG	ApaG
interG:IG-930	5	22.1061	96		IG-WD1141-WD1142
WD1142	24	9.5648	1065	purK	phosphoribosylaminoimidazole carboxylase, ATPase subunit
interG:IG-931	1228	544.629	957		IG-WD1142-WD1143
WD1143	16	5.68761	1194		ispD/ispF bifunctional enzyme
interG:IG-932	7	11.2968	263		IG-WD1143-WD1144
WD1144	20	7.97067	1065		hypothetical protein
interG:IG-933	6	19.7413	129		IG-WD1144-WD1146
WD1146	3	2.00207	636		chromosomal DNA replication initiator-related protein
interG:IG-934	1	2.07043	205		IG-WD1146-WD1147
WD1147	3	7.44628	171		hypothetical protein
WD1148	60	25.8017	987		phage integrase family site specific recombinase
interG:IG-935	1	7.71705	55		IG-WD1148-WD1149
[truncated: 330 more rows]

## Sheet: Fly head MelCS
Feature	Read count	RPKM	Length	Gene name	Product
[truncated: 2,325 more rows]
